# Supplementary material for: The whole-genome dissection of root system architecture provides new insights for the genetic improvement of alfalfa (Medicago sativa L.)
Source: Hortic Res. 2024 Nov 4;12(1):uhae271. doi: 10.1093/hr/uhae271 (PMC11725648; doi:10.1093/hr/uhae271)
Supplement: Web_Material_uhae271 [file web_material_uhae271.zip]

Archive with 16 entries (16 files):
- Fig S1.pdf
- Fig S2.pdf
- Fig S3.pdf
- Fig S4.pdf
- Fig S5.pdf
- Fig S6.pdf
- Fig S7.pdf
- Fig S8.pdf
- Table S1.xlsx
- Table S2.xlsx
- Table S3.xlsx
- Table S4.xlsx
- Table S5.xlsx
- Table S6.xlsx
- Table S7.xlsx
- Table S8.xlsx
