# Supplementary material for: The whole-genome dissection of root system architecture provides new insights for the genetic improvement of alfalfa (Medicago sativa L.)
Source: Hortic Res. 2024 Nov 4;12(1):uhae271. doi: 10.1093/hr/uhae271 (PMC11725648; doi:10.1093/hr/uhae271)
Supplement: Web_Material_uhae271 [file web_material_uhae271.zip › Table S1.xlsx]

## Sheet: S1
Table S1: Basic information on 171 accessions used in this study.
ID	PI_number	Country	Region	Improved	Cluster	Selecteda
D2207133588	PI 467909	Nebraska United States	North America	Landrace	group3
D2207133591	PI 467969	Montana United States	North America	Landrace	group3
D2207133592	PI 176639	Turkey	West Asia	Landrace	group1
D2207133593	PI 215671	Sweden	Europe	Cultivar	group3
D2207133594	PI 542795	Bosnia and Herzegovina	Europe	Wild	group3
D2207133596	PI 561467	Mongolia	East Asia	Uncertain	group3
D2207133597	PI 206110	France	Europe	Cultivar	group3
D2207133598	PI 345657	Uzbekistan	Central and South Asia	Cultivar	group1
D2207133599	PI 502483	Former Soviet Union	Central and South Asia	Cultivar	group1
D2207133600	PI 467917	Nebraska United States	North America	Landrace	group1
D2207133603	PI 467901	North Dakota United States	North America	Landrace	group2
D2207133604	PI 399551	Romania	Europe	Uncertain	group1
D2208137648	PI 502427	Kalmykia Russian Federation	Europe	Cultivar	group1
D2208137652	PI 217419	Denmark	Europe	Cultivar	group2
D2208137653	PI 236605	France	Europe	Cultivar	group3
D2208137654	PI 467929	Montana United States	North America	Landrace	group3
D2208137656	NA	NA	NA	Cultivar	group1
D2208137658	PI 499544	China	East Asia	Cultivar	group1
D2208137659	PI 172189	Peru	South America	Cultivar	group1
D2208137660	CF005427	China,langshan	East Asia	Landrace	group2
D2208137662	PI 435232	Egypt	Africa	Cultivar	group1	√
D2208137663	PI 206574	Greece	Europe	Uncertain	group3
D2208137664	PI 468055	Saskatchewan Canada	North America	Landrace	group3
D2208137665	PI 516770	Morocco	Africa	Landrace	group1
D2208137666	PI 517248	Denmark	Europe	Cultivar	group1
D2208137668	PI 434600	Argentina	South America	Cultivar	group3
D2208137670	PI 467926	Montana United States	North America	Landrace	group2
D2208137671	PI 211607	Afghanistan	Central and South Asia	Landrace	group1
D2208137672	PI 234443	Belgium	Europe	Cultivar	group1	√
D2208137674	PI 467961	Montana United States	North America	Landrace	group3
D2208137675	PI 234443	Belgium	Europe	Cultivar	group2
D2208137677	PI 234443	Belgium	Europe	Cultivar	group3
D2208137678	CF000967	China,Yanggao	East Asia	Landrace	group2
D2208137679	PI 170551	Turkey	West Asia	Cultivar	group3
DB100	PI 486209	Tashkent Uzbekistan	Central and South Asia	Cultivar	group3
DB101	PI 418217	France	Europe	Cultivar	group1	√
DB105	PI 346911	Russian Federation	Central and South Asia	Cultivar	group3
DB106_1	PI 345643	Lithuania	Europe	Cultivar	group2
DB106_2	PI 345643	Lithuania	Europe	Cultivar	group3
DB110	PI 202731	Spain	Europe	Landrace	group2
DB111	PI 205634	Argentina	South America	Uncertain	group1
DB114	PI 206698	Turkey	West Asia	Uncertain	group3
DB115	PI 516879	Morocco	Africa	Landrace	group3
DB12	PI 167068	Turkey	West Asia	Landrace	group1
DB121	PI 516795	Morocco	Africa	Landrace	group3
DB122	PI 435231	Egypt	Africa	Cultivar	group1
DB128	PI 478573	Lima Peru	South America	Landrace	group3
DB129	CF003223	China	East Asia	Landrace	group3
DB13	PI 170543	Turkey	West Asia	Landrace	group2
DB130	CF000732	China, Xianyang	East Asia	Landrace	group2
DB131	CF000028	China,Baoding	East Asia	Landrace	group2
DB132_1	CF000967	China,Yanggao	East Asia	Landrace	group3
DB133	CF000729	China,yuncheng	East Asia	Landrace	group3
DB135	CF020893	China	East Asia	Landrace	group1
DB136	CF005422	China,shawan	East Asia	Landrace	group3
DB138	CF001711	China,wudi	East Asia	Landrace	group2
DB139	CF001093	China,beijiang	East Asia	Landrace	group3
DB140	CF002722	China,xinjiang	East Asia	Cultivar	group3
DB141	CF020901	China,lanzhou	East Asia	Cultivar	group3
DB143	CF005568	China,longdong	East Asia	Landrace	group3
DB144	CF005567	China,longzhong	East Asia	Landrace	group2
DB145	CF000715	China,jilin	East Asia	Cultivar	group3
DB146	CF001084	China	East Asia	Landrace	group3
DB147	CF006876	China	East Asia	Wild	group3
DB148	CF020976	China,guyuan	East Asia	Cultivar	group3
DB15	CF000735	China, Baoding	East Asia	Landrace	group3
DB150	CF005400	China,linxi	East Asia	Landrace	group3
DB151	CF001586	China,zhaodong	East Asia	Landrace	group3
DB159	PI 502646	China	East Asia	Cultivar	group3
DB160_1	PI 499544	China	East Asia	Cultivar	group3
DB160_2	PI 499544	China	East Asia	Cultivar	group1
DB161	PI 502647	China	East Asia	Cultivar	group2
DB166	PI 478455	Potosi Bolivia	South America	Landrace	group2
DB17	PI 467908	South Dakota United States	North America	Landrace	group3
DB172	PI 491400	China, Hubei	East Asia	Cultivar	group1	√
DB173	PI 491401	China	East Asia	Cultivar	group3
DB175_1	PI 426208	Afghanistan	Central and South Asia	Cultivar	group3
DB175_2	PI 426208	Afghanistan	Central and South Asia	Cultivar	group1
DB180_1	PI 269930	Pakistan	Central and South Asia	Landrace	group1
DB180_2	PI 269930	Pakistan	Central and South Asia	Landrace	group3
DB181	PI 468007	Saskatchewan Canada	North America	Landrace	group3
DB183_2	PI 468055	Saskatchewan Canada	North America	Landrace	group3
DB184_2	PI 211607	Afghanistan	Central and South Asia	Landrace	group1
DB185	PI 468005	Nebraska United States	North America	Landrace	group3
DB189_3	PI 236605	France	Europe	Cultivar	group3
DB19	PI 171720	Turkey	West Asia	Landrace	group3	√
DB190	PI 258766	Leningrad Russian Federation	Europe	Cultivar	group1
DB191	PI 263155	Kazakhstan	Central and South Asia	Cultivar	group3
DB201	PI 467978	South Dakota United States	North America	Landrace	group1
DB202	PI 170535	Turkey	West Asia	Landrace	group3
DB205	PI 177012	Turkey	West Asia	Landrace	group3
DB206_1	PI 467961	Montana United States	North America	Landrace	group3
DB207_2	PI 467963	Montana United States	North America	Landrace	group2
DB210	PI 467967	Montana United States	North America	Landrace	group3
DB212	PI 174275	Turkey	West Asia	Landrace	group2
DB213_1	PI 175788	Turkey	West Asia	Landrace	group1
DB216_1	PI 177011	Turkey	West Asia	Landrace	group3
DB219	PI 199271	Portugal	Europe	Landrace	group1	√
DB220_2	PI 467969	Montana United States	North America	Landrace	group3
DB227	PI 478548	Tacna Peru	South America	Landrace	group1
DB23	PI 442877	China	East Asia	Uncertain	group1	√
DB230	PI 478465	Bolivia	South America	Landrace	group1
DB232_1	PI 502430	Tashkent Uzbekistan	Central and South Asia	Cultivar	group3
DB232_2	PI 502430	Tashkent Uzbekistan	Central and South Asia	Cultivar	group2
DB233	PI 502431	Tashkent Uzbekistan	Central and South Asia	Cultivar	group1
DB234	PI 502432	Tashkent Uzbekistan	Central and South Asia	Cultivar	group3
DB235_1	PI 502463	Turkmenistan	Central and South Asia	Landrace	group1
DB238	PI 502476	Former Soviet Union	Central and South Asia	Cultivar	group3
DB245	PI 206104	France	Europe	Landrace	group3
DB248	PI 499545	China	East Asia	Uncertain	group3
DB249	PI 502424	Kalmykia Russian Federation	Europe	Landrace	group1
DB25	PI 435317	Canada	North America	Cultivar	group3
DB27	PI 442810	Canada	North America	Cultivar	group3
DB28	PI 445676	Australia	Oceania	Cultivar	group3
DB32	PI 464733	Nigde Turkey	West Asia	Landrace	group1
DB337	PI 259534	Sofia, Bulgaria	Europe	Cultivar	group1
DB34_2	PI 458916	Argentina	South America	Cultivar	group2
DB35	PI 452500	Canada	North America	Cultivar	group2
DB350	PI 250975	Macedonia	Europe	Wild	group1	√
DB352	PI 502465	Azerbaijan	West Asia	Wild	group2
DB353	PI 502465	Azerbaijan	West Asia	Wild	group3
DB370	PI 251205	Macedonia	Europe	Wild	group1
DB371	PI 434595	Japan	East Asia	Uncertain	group1	√
DB372	PI 505866	Hungary	Europe	Cultivar	group3
DB374_2	PI 517248	Denmark	Europe	Cultivar	group3
DB382	PI 486130	Japan	East Asia	Cultivar	group3
DB383	PI 631619	Nepal	Central and South Asia	Wild	group3
DB384_1	PI 631618	Nepal	Central and South Asia	Wild	group3
DB384_2	PI 631618	Nepal	Central and South Asia	Wild	group3
DB387	PI 494658	Bacau Romania	Europe	Wild	group1
DB396	PI 403951	Ecuador	South America	Landrace	group1
DB397	PI 419538	Japan	East Asia	Cultivar	group3
DB398	PI 419472	United Kingdom	Europe	Cultivar	group3
DB3_1	PI 208683	Algeria	Africa	Uncertain	group3
DB3_2	PI 208683	Algeria	Africa	Uncertain	group1
DB4	PI 208115	Afghanistan	Central and South Asia	Cultivar	group1
DB400	PI 464747	Siirt Turkey	West Asia	Wild	group1
DB49	PI 198963	Cyprus	West Asia	Uncertain	group3
DB5	PI 210763	Spain	Europe	Cultivar	group2
DB50	PI 199279	South Africa	South America	Cultivar	group2
DB51	PI 199273	Poland	Europe	Landrace	group3
DB52_2	PI 204457	Turkey	West Asia	Uncertain	group3
DB57_2	PI 467939	Montana United States	North America	Landrace	group3
DB58	PI 467936	Montana United States	North America	Landrace	group3
DB60	PI 467910	Nebraska United States	North America	Landrace	group3
DB62_1	PI 212104	Afghanistan	Central and South Asia	Landrace	group3
DB62_2	PI 212104	Afghanistan	Central and South Asia	Landrace	group1
DB67_2	PI 299053	Russian Federation	Central and South Asia	Uncertain	group3
DB69	PI 315484	Russian Federation	Central and South Asia	Wild	group3
DB70	PI 340114	Turkey	West Asia	Uncertain	group3
DB71	PI 286380	France	Europe	Cultivar	group1
DB76	PI 244317	Spain	Europe	Uncertain	group3
DB81	PI 467931	Montana United States	North America	Landrace	group1
DB85	PI 478448	Chuquisaca Bolivia	South America	Cultivar	group1
DB86	PI 478447	Cochabamba Bolivia	South America	Landrace	group2
DB8_1	PI 172985	Turkey	West Asia	Uncertain	group3
DB8_3	PI 172985	Turkey	West Asia	Uncertain	group2
DB9	PI 430638	China	East Asia	Cultivar	group3
DB90	PI 467957	Montana United States	North America	Landrace	group2
DB92	PI 430559	Ukraine	Europe	Cultivar	group3
DB93	PI 430636	China	East Asia	Cultivar	group3
DB94_1	PI 434596	Japan	East Asia	Uncertain	group3
DB95_2	PI 434600	Argentina	South America	Cultivar	group1	√
DB95_3	PI 434600	Argentina	South America	Cultivar	group1
DB97_1	PI 502478	Tashkent Uzbekistan	Central and South Asia	Cultivar	group2
DB97_2	PI 502478	Tashkent Uzbekistan	Central and South Asia	Cultivar	group3	√
DB99	PI 502474	Armenia	West Asia	Wild	group1
DCalg	CF020947	United States	North America	Cultivar	group1	√
DCwl237	NA	NA	North America	Cultivar	group3
DCwl354	NA	NA	North America	Cultivar	group1
DCzhong3	CF030057	China	East Asia	Cultivar	group3
aTwelve alfalfa materials selected through cluster analysis with developed root systems and high yield under normal and drought conditions
