# Supplementary material for: The whole-genome dissection of root system architecture provides new insights for the genetic improvement of alfalfa (Medicago sativa L.)
Source: Hortic Res. 2024 Nov 4;12(1):uhae271. doi: 10.1093/hr/uhae271 (PMC11725648; doi:10.1093/hr/uhae271)
Supplement: Web_Material_uhae271 [file web_material_uhae271.zip › Table S2.xlsx]

## Sheet: Sheet2
Table S2: A list of all root traits definitions.
Trait	Abbreviations	Software	Units	Definition
Root number	RN	-	number	The number of lateral root
Taproot diameter	TRD	ImageJ	cm	Taproot diameter measured halfway between the root neck and the location where the first secondary root appears
Secondary root diameter	SRD	ImageJ	cm	The average diameter of the three thickest secondary roots in each alfalfa root system
Root dry weight	RDW	-	g	Dry weight of root system except fibrous roots
Root length	RL	-	cm	The length of taproot/longest root
Secondary root position	SRP	-	cm	The distance from the location where the first secondary root appears to the root neck
