# Supplementary material for: The whole-genome dissection of root system architecture provides new insights for the genetic improvement of alfalfa (Medicago sativa L.)
Source: Hortic Res. 2024 Nov 4;12(1):uhae271. doi: 10.1093/hr/uhae271 (PMC11725648; doi:10.1093/hr/uhae271)
Supplement: Web_Material_uhae271 [file web_material_uhae271.zip › Table S3.xlsx]

## Sheet: Sheet1
Table S3: Root Traits Statistical Summary
Trait	RN (number)	TRD (cm)	SRD (cm)	RDW (g)	RL (cm)	SRP (cm)
Maximum	28	0.799	0.3875	4.454	80.5	4.3
Minimum	3	0.3145	0.1505	0.5052	15.5	0.35
Mean	12.0913	0.5442	0.2438	2.0337	33.7746	2.8133
Variance	20.1044	0.0078	0.0015	0.5113	103.677	0.3427
CV(%)	37.0828	16.2289	15.8859	35.1602	30.1474	20.8085
H2 (%)	88.3223	91.0256	86.6667	87.8215	84.1999	53.7897
Note: RN = Root Number; TRD = Tap Root Diameter; SRD = Secondary Root Diameter; RDW = Root Dry Weight; RL = Root Length; SRP = Secondary Root Protrusion. H2 = Broad-sense Heritability.
