# Supplementary material for: The whole-genome dissection of root system architecture provides new insights for the genetic improvement of alfalfa (Medicago sativa L.)
Source: Hortic Res. 2024 Nov 4;12(1):uhae271. doi: 10.1093/hr/uhae271 (PMC11725648; doi:10.1093/hr/uhae271)
Supplement: Web_Material_uhae271 [file web_material_uhae271.zip › Table S4.xlsx]

## Sheet: Sheet1
Table S4: List of significant SNPs associated with six root system architecture (RSA) traits identified by GWAS.
Traits	SNP	Alleles	Chr	Position	P.value	-log10(P)
RN	chr1__64775910	C/T	1	64775910	7.18e-06	5.14407
RN	chr1__78303721	T/G	1	78303721	8.66e-06	5.06259
RN	chr1__88424405	C/T	1	88424405	1.39e-06	5.85697
RN	chr3__95920400	T/C	3	95920400	1.8e-07	6.74411
RN	chr4__7279863	G/A	4	7279863	4.19e-07	6.37751
RN	chr4__7288482	C/T	4	7288482	6.13e-07	6.21283
RN	chr4__7294334	A/T	4	7294334	1.15e-07	6.93847
RN	chr4__7296490	A/T	4	7296490	5.69e-07	6.24481
RN	chr5__19182230	C/G	5	19182230	1.51e-06	5.81971
RN	chr5__42576303	C/T	5	42576303	4.03e-06	5.3947
RN	chr5__68938492	T/C	5	68938492	4.72e-06	5.3265
RN	chr6__123979907	T/A	6	123979907	8e-06	5.09696
RN	chr6__18554576	G/A	6	18554576	4.17e-06	5.37968
RN	chr6__18555291	C/T	6	18555291	1.6e-06	5.79595
RN	chr6__18555370	T/A	6	18555370	9.06e-07	6.04285
RN	chr8__65011052	G/A	8	65011052	6.45e-06	5.19011
TRD	chr2__37219057	T/C	2	37219057	2.06e-06	5.68676
TRD	chr4__10877367	T/G	4	10877367	9.74e-06	5.01152
TRD	chr8__16741960	T/A	8	16741960	8.22e-06	5.08495
SRD	chr1__59824300	G/A	1	59824300	4.58e-06	5.33899
SRD	chr1__59825512	T/A	1	59825512	2.24e-06	5.65005
SRD	chr1__59826102	C/T	1	59826102	4.43e-06	5.35378
SRD	chr2__77560366	G/T	2	77560366	8.02e-06	5.0957
SRD	chr3__11003103	C/G	3	11003103	2.38e-06	5.62284
SRD	chr4__67333877	C/T	4	67333877	2.09e-06	5.67997
SRD	chr4__67340036	G/T	4	67340036	8.98e-06	5.04664
SRD	chr5__34540385	G/A	5	34540385	7.51e-06	5.12432
SRD	chr6__124341161	C/T	6	124341161	3.42e-06	5.46576
SRD	chr6__593910	G/T	6	593910	9.99e-06	5.00051
SRD	chr6__594979	C/T	6	594979	2.03e-07	6.6926
SRD	chr8__35268963	A/T	8	35268963	6.96e-06	5.15717
RDW	chr2__5607797	A/T	2	5607797	8.32e-06	5.07993
RDW	chr4__54647717	A/G	4	54647717	7.31e-06	5.13585
RDW	chr6__104313243	G/A	6	104313243	4.64e-07	6.33378
RDW	chr7__8689345	A/T	7	8689345	8.05e-06	5.09404
RDW	chr8__16730281	T/C	8	16730281	8.99e-06	5.04622
RDW	chr8__48212577	G/A	8	48212577	6.03e-06	5.2197
RDW	chr8__53077331	T/C	8	53077331	1.1e-06	5.96057
RDW	chr8__53077348	G/A	8	53077348	7.7e-07	6.11331
RDW	chr8__53077465	T/C	8	53077465	5.77e-07	6.23885
RL	chr1__18743625	T/G	1	18743625	9.82e-06	5.00779
RL	chr1__79704453	T/C	1	79704453	4.5e-06	5.34694
RL	chr1__87303559	A/T	1	87303559	3.66e-06	5.4367
RL	chr4__26327061	T/C	4	26327061	4.91e-07	6.30872
RL	chr4__57176292	T/A	4	57176292	4.69e-06	5.32871
RL	chr4__57192983	G/A	4	57192983	2.33e-06	5.63338
RL	chr7__16119248	A/T	7	16119248	1.22e-06	5.9153
RL	chr7__85177175	C/A	7	85177175	4.68e-06	5.32974
RL	chr8__67107371	C/T	8	67107371	9.97e-06	5.00147
SRP	chr1__11199661	C/T	1	11199661	5.92e-06	5.22742
SRP	chr1__33054664	T/A	1	33054664	3.02e-06	5.52038
SRP	chr3__61755138	C/T	3	61755138	5.53e-06	5.25719
SRP	chr4__63582840	T/C	4	63582840	5.94e-06	5.22618
SRP	chr5__17133632	T/A	5	17133632	4.25e-06	5.37116
SRP	chr5__17139842	T/C	5	17139842	4.39e-06	5.35775
SRP	chr5__17142970	T/C	5	17142970	5.98e-06	5.22336
SRP	chr5__17151032	A/G	5	17151032	6.88e-06	5.16255
SRP	chr5__17182549	A/C	5	17182549	8.65e-06	5.06322
SRP	chr7__25515230	A/G	7	25515230	5.87e-06	5.23111
SRP	chr7__25515406	A/G	7	25515406	3.57e-06	5.44675
RN, root number; TRD, taproot diameter; SRD, secondary root diameter; RDW, root dry weight; RL, root length; SRP, secondary root position
