# Supplementary material for: The whole-genome dissection of root system architecture provides new insights for the genetic improvement of alfalfa (Medicago sativa L.)
Source: Hortic Res. 2024 Nov 4;12(1):uhae271. doi: 10.1093/hr/uhae271 (PMC11725648; doi:10.1093/hr/uhae271)
Supplement: Web_Material_uhae271 [file web_material_uhae271.zip › Table S5.xlsx]

## Sheet: Sheet1
Table S5: List of candidate genes within 50 kb up- and downstream of each GWAS SNP.
Traits	SNPs	Genes	Chr	Start_Pos	End_Pos	Stand	Annotations
RN	chr1__64775910	Msa.H.0041440	chr1	64729142	64731048	+	Calmodulin-like protein
		Msa.H.0041450	chr1	64806988	64813911	+	GDSL/SGNH-like Acyl-Esterase family found in Pmr5 and Cas1p(YLS7)
		Msa.H.0041460	chr1	64816795	64822637	+	65-kDa microtubule-associated protein
		Msa.H.0041470	chr1	64823645	64828541	+	AT-hook motif nuclear-localized protein
RN	chr1__78303721	Msa.H.0051960	chr1	78249441	78253952	-	transposition, RNA-mediated
		Msa.H.0051970	chr1	78256905	78261890	-	F-actin-capping protein subunit
		Msa.H.0051980	chr1	78263454	78271889	-	tRNA pseudouridine synthase
		Msa.H.0051990	chr1	78280323	78282791	-	-
		Msa.H.0052000	chr1	78283711	78285536	-	-
		Msa.H.0052010	chr1	78302958	78307682	+	Ras-related protein
		Msa.H.0052020	chr1	78313942	78319821	+	Protein of unknown function (DUF1475)
		Msa.H.0052030	chr1	78321759	78326417	+	Binds the poly(A) tail of mRNA
		Msa.H.0052040	chr1	78330093	78334438	+	Stachyose(STS)
		Msa.H.0052050	chr1	78337706	78339518	+	-
		Msa.H.0052060	chr1	78342755	78345944	+	Belongs to the purine pyrimidine phosphoribosyltransferase family
RN	chr1__88424405	Msa.H.0060410	chr1	88381148	88381450	+	-
		Msa.H.0060420	chr1	88387066	88388909	-	DDE superfamily endonuclease
		Msa.H.0060430	chr1	88393637	88402594	-	Serine threonine-protein kinase
		Msa.H.0060440	chr1	88403869	88409286	+	cysteine--tRNA
		Msa.H.0060450	chr1	88413774	88415081	-	-
		Msa.H.0060460	chr1	88422885	88426208	-	mediator of RNA polymerase II transcription subunit
		Msa.H.0060470	chr1	88430001	88432816	-	F-box LRR-repeat protein
		Msa.H.0060480	chr1	88435420	88438784	+	Protein LIGHT-DEPENDENT SHORT HYPOCOTYLS
		Msa.H.0060490	chr1	88440304	88448890	+	lysine-specific demethylase
		Msa.H.0060500	chr1	88452620	88453048	+	-
		Msa.H.0060510	chr1	88456338	88466307	+	lysine-specific demethylase
RN	chr3__95920400	Msa.H.0171640	chr3	95869596	95870861	-	acetyltransferase At3g50280-like
		Msa.H.0171650	chr3	95872607	95875633	-	acetyltransferase At3g50280-like
		Msa.H.0171660	chr3	95880732	95882105	-	acetyltransferase At3g50280-like
		Msa.H.0171670	chr3	95883972	95891506	-	Binds the poly(A) tail of mRNA
		Msa.H.0171680	chr3	95901001	95910644	-	Polyketide cyclase / dehydrase and lipid transport
		Msa.H.0171690	chr3	95923518	95925835	+	-
		Msa.H.0171700	chr3	95927509	95929958	+	DnaJ heat shock amino-terminal domain protein
		Msa.H.0171710	chr3	95937730	95941791	+	-
		Msa.H.0171720	chr3	95951287	95966068	+	Belongs to the TRAFAC class myosin-kinesin ATPase superfamily
		Msa.H.0171730	chr3	95966224	95970340	-	inactive receptor kinase
RN	chr4__7279863	Msa.H.0188640	chr4	7229005	7230509	-	Belongs to the iron ascorbate-dependent oxidoreductase family
RN	chr4__7288482	Msa.H.0188650	chr4	7233429	7234935	-	Belongs to the iron ascorbate-dependent oxidoreductase family
RN	chr4__7294334	Msa.H.0188660	chr4	7238338	7239968	-	Belongs to the iron ascorbate-dependent oxidoreductase family
RN	chr4__7296490	Msa.H.0188670	chr4	7245058	7245330	-	-
		Msa.H.0188680	chr4	7246997	7248196	-	F-box kelch-repeat protein
		Msa.H.0188690	chr4	7254384	7255099	-	-
		Msa.H.0188700	chr4	7258644	7258853	+	-
		Msa.H.0188710	chr4	7265595	7266041	-	-
		Msa.H.0188720	chr4	7282980	7299963	-	NatA auxiliary(NAA16)
		Msa.H.0188730	chr4	7312218	7316633	-	Mitochondrial protein
		Msa.H.0188740	chr4	7336962	7338038	+	F-box kelch-repeat protein
		Msa.H.0188750	chr4	7341633	7346650	-	Glycosyl-transferase family 4
RN	chr5__19182230	Msa.H.0263010	chr5	19133297	19138297	-	Diacylglycerol O-acyltransferase(DGAT2)
		Msa.H.0263020	chr5	19143229	19147053	+	Subtilase family
		Msa.H.0263030	chr5	19153784	19158503	-	L-type lectin-domain containing receptor kinase
		Msa.H.0263040	chr5	19159406	19159735	+	60S ribosomal protein
		Msa.H.0263050	chr5	19162127	19169126	-	60S ribosomal protein
		Msa.H.0263060	chr5	19172593	19178898	-	Belongs to the iron ascorbate-dependent oxidoreductase family
		Msa.H.0263070	chr5	19183852	19186544	-	Belongs to the iron ascorbate-dependent oxidoreductase family
		Msa.H.0263080	chr5	19187393	19190673	-	Belongs to the iron ascorbate-dependent oxidoreductase family
		Msa.H.0263090	chr5	19191661	19192087	+	BUD13 homolog
		Msa.H.0263100	chr5	19192567	19202527	-	Belongs to the TRAFAC class myosin-kinesin ATPase superfamily
		Msa.H.0263110	chr5	19208488	19212538	+	60S ribosomal Protein
		Msa.H.0263120	chr5	19227791	19229636	-	Heavy metal-associated isoprenylated plant protein
RN	chr5__42576303	Msa.H.0276580	chr5	42525786	42529040	+	-
		Msa.H.0276590	chr5	42541201	42543349	-	-
		Msa.H.0276600	chr5	42569044	42572058	-	LRR receptor-like serine threonine-protein kinase
		Msa.H.0276610	chr5	42592272	42598993	-	lysine-specific demethylase
RN	chr5__68938492	Msa.H.0290620	chr5	68887647	68891198	-	-
		Msa.H.0290630	chr5	68891585	68898921	+	UTP-glucose-1-phosphate uridylyltransferase(UGP)
		Msa.H.0290640	chr5	68901110	68903367	-	-
		Msa.H.0290650	chr5	68908843	68914293	+	Armadillo repeat-containing protein
		Msa.H.0290660	chr5	68933726	68938866	+	Isocitrate dehydrogenase NADP(IDH)
		Msa.H.0290670	chr5	68943559	68952961	+	AarF domain-containing protein kinase
		Msa.H.0290680	chr5	68954889	68961185	+	Belongs to the group II decarboxylase family
		Msa.H.0290690	chr5	68962828	68964939	-	L-type lectin-domain containing receptor kinase
		Msa.H.0290700	chr5	68977425	68979596	-	Universal stress protein family
		Msa.H.0290710	chr5	68981265	68990446	-	Transcription factor IIIC subunit delta N-term
RN	chr6__123979907	Msa.H.0361040	chr6	123934325	123937515	-	-
		Msa.H.0361050	chr6	123940694	123941936	-	-
		Msa.H.0361060	chr6	123955396	123956601	+	mediator of RNA polymerase II transcription subunit
		Msa.H.0361070	chr6	123958380	123962271	-	Belongs to the glycosyl hydrolase 17 family
		Msa.H.0361080	chr6	123966694	123969063	+	30S ribosomal protein 3
		Msa.H.0361090	chr6	123973117	123979982	+	mitogen-activated protein kinase kinase(MKK6)
		Msa.H.0361100	chr6	123991184	123992553	+	rRNA processing
		Msa.H.0361110	chr6	123995701	124005918	-	Belongs to the class-I aminoacyl-tRNA synthetase family
		Msa.H.0361120	chr6	124017493	124025944	-	Phosphoinositide 3-kinase regulatory subunit
		Msa.H.0361130	chr6	124026210	124026896	+	protein dimerization activity
RN	chr6__18554576	Msa.H.0318740	chr6	18515689	18520687	+	N-terminal C2 in EEIG1 and EHBP1 proteins
RN	chr6__18555291	Msa.H.0318750	chr6	18529406	18532914	-	Belongs to the AAA ATPase family
RN	chr6__18555370	Msa.H.0318760	chr6	18536548	18539410	+	-
		Msa.H.0318770	chr6	18540101	18547903	-	Belongs to the AAA ATPase family
		Msa.H.0318780	chr6	18550008	18554233	-	-
		Msa.H.0318790	chr6	18555359	18559332	-	-
		Msa.H.0318800	chr6	18581334	18590234	+	-
RN	chr8__65011052	Msa.H.0473480	chr8	64967415	64969331	+	-
		Msa.H.0473490	chr8	65024050	65036352	+	Belongs to the protein kinase superfamily
		Msa.H.0473500	chr8	65037371	65040049	+	-
		Msa.H.0473510	chr8	65046647	65048958	-	Late embryogenesis abundant protein
		Msa.H.0473520	chr8	65054640	65065937	-	Nicotinate
TRD	chr2__37219057	Msa.H.0090180	chr2	37186238	37188831	+	-
		Msa.H.0090190	chr2	37193037	37219680	-	187-kDa microtubule-associated protein
TRD	chr4__10877367	Msa.H.0191500	chr4	10823310	10827871	+	-
		Msa.H.0191510	chr4	10826354	10826858	-	Serine threonine-protein kinase
		Msa.H.0191520	chr4	10835372	10836602	-	Tetratricopeptide repeat
		Msa.H.0191530	chr4	10842832	10848540	+	Belongs to the TPP enzyme family(PDC1)
		Msa.H.0191540	chr4	10873000	10873592	+	Pistil-specific extensin-like protein
		Msa.H.0191550	chr4	10890286	10893166	+	Cytochrome p450
		Msa.H.0191560	chr4	10900555	10904060	-	Transcription elongation factor
TRD	chr8__16741960	Msa.H.0446260	chr8	16693664	16695661	-	Methionine gamma-lyase-like
		Msa.H.0446270	chr8	16715109	16717067	+	Protein gamma response
		Msa.H.0446280	chr8	16720202	16722278	-	oligopeptide transporter
		Msa.H.0446290	chr8	16724688	16726063	+	-
		Msa.H.0446300	chr8	16727950	16734692	-	Belongs to the disease resistance NB-LRR family
		Msa.H.0446310	chr8	16731652	16737203	+	-
		Msa.H.0446320	chr8	16740793	16742247	+	-
		Msa.H.0446330	chr8	16749126	16750337	+	-
		Msa.H.0446340	chr8	16754206	16754724	+	-
		Msa.H.0446350	chr8	16780240	16780538	-	Histone H3-like centromeric protein(CenH3)
SRD	chr1__59824300	Msa.H.0038220	chr1	59792620	59794744	+	LOB domain-containing protein
SRD	chr1__59825512	Msa.H.0038230	chr1	59799246	59800171	-	LOB domain-containing protein
SRD	chr1__59826102	Msa.H.0038240	chr1	59807101	59807466	+	-
		Msa.H.0038250	chr1	59807572	59808591	+	-
		Msa.H.0038260	chr1	59824396	59830510	-	Lipase (class 3)
		Msa.H.0038270	chr1	59850588	59854491	+	HR-like lesion-inducing
		Msa.H.0038280	chr1	59860006	59863821	+	Belongs to the iron ascorbate-dependent oxidoreductase family
		Msa.H.0038290	chr1	59864422	59870229	-	Transcription factor
SRD	chr2__77560366	Msa.H.0112620	chr2	77502697	77505951	+	-
		Msa.H.0112630	chr2	77502871	77520361	-	beta-glucosidase activity
		Msa.H.0112640	chr2	77528680	77536309	-	Belongs to the glycosyl hydrolase 1 family
		Msa.H.0112650	chr2	77554677	77560777	+	E3 ubiquitin-protein ligase
		Msa.H.0112660	chr2	77573963	77575504	+	-
		Msa.H.0112670	chr2	77582014	77583240	+	-
		Msa.H.0112680	chr2	77586933	77591945	+	Histidine protein methyltransferase 1 homolog
		Msa.H.0112690	chr2	77593680	77597567	+	Protein farnesyltransferase geranylgeranyltransferase type-1 subunit(FTA)
		Msa.H.0112700	chr2	77597924	77601774	-	Bifunctional DNA N-glycosylase
SRD	chr3__11003103	Msa.H.0124320	chr3	10960893	10962736	-	B3 domain-containing protein
		Msa.H.0124330	chr3	10964236	10968192	-	Regulator of nonsense transcripts
		Msa.H.0124340	chr3	10970733	10980983	-	Regulator of nonsense transcripts
		Msa.H.0124350	chr3	10985777	10986363	-	-
		Msa.H.0124360	chr3	10990160	10991019	+	-
		Msa.H.0124370	chr3	10991742	10999544	-	Agamous-like MADS-box protein
SRD	chr4__67333877	Msa.H.0222330	chr4	67293724	67295112	-	Belongs to the UDP-glycosyltransferase family
SRD	chr4__67340036	Msa.H.0222340	chr4	67300524	67301901	-	Belongs to the UDP-glycosyltransferase family
		Msa.H.0222350	chr4	67303172	67308861	-	Acyl-coenzyme A oxidase(ACX6)
		Msa.H.0222360	chr4	67324595	67334294	+	DEAD-box ATP-dependent RNA helicase
		Msa.H.0222370	chr4	67339045	67341591	-	Ras-related protein
		Msa.H.0222380	chr4	67344295	67357964	-	GTP-binding protein TypA
		Msa.H.0222390	chr4	67372834	67387157	+	General transcription factor 3C polypeptide
		Msa.H.0222400	chr4	67388779	67391721	+	LOB domain-containing protein
SRD	chr5__34540385	Msa.H.0272880	chr5	34502803	34507813	-	RING FYVE PHD zinc finger superfamily protein
		Msa.H.0272890	chr5	34508613	34510347	-	-
		Msa.H.0272900	chr5	34521739	34528871	-	Mitochondrial Rho GTPase
		Msa.H.0272910	chr5	34530232	34534170	-	PHD finger protein MALE STERILITY
		Msa.H.0272920	chr5	34536047	34545614	-	Belongs to the GDA1 CD39 NTPase family
		Msa.H.0272930	chr5	34569318	34570496	+	-
		Msa.H.0272940	chr5	34585928	34588028	+	Auxin response factors 17
SRD	chr6__593910	Msa.H.0306390	chr6	540780	565038	-	Bacterial Ig-like domain 2
SRD	chr6__594979	Msa.H.0306400	chr6	575936	581557	+	galactinol--sucrose galactosyltransferase
		Msa.H.0306410	chr6	589658	591682	-	-
		Msa.H.0306420	chr6	595903	602731	+	UBA-like domain (DUF1421)
		Msa.H.0306430	chr6	604974	610435	-	UBA-like domain (DUF1421)
		Msa.H.0306440	chr6	612506	614197	+	UBA-like domain (DUF1421)
		Msa.H.0306450	chr6	614615	614875	-	-
		Msa.H.0306460	chr6	614933	615475	+	UBA-like domain (DUF1421)
		Msa.H.0306470	chr6	621513	623665	+	Galactose oxidase-like
		Msa.H.0306480	chr6	629335	639097	+	-
SRD	chr6__124341161	Msa.H.0361440	chr6	124302473	124303871	+	Transposase-associated domain
		Msa.H.0361450	chr6	124321518	124323894	+	-
		Msa.H.0361460	chr6	124328285	124333334	+	Belongs to the hexokinase family(HXK1)
		Msa.H.0361470	chr6	124333698	124337576	-	Belongs to the protein kinase superfamily. Ser Thr protein kinase family
		Msa.H.0361480	chr6	124340489	124344832	-	Belongs to the protein kinase superfamily. Ser Thr protein kinase family
		Msa.H.0361490	chr6	124357234	124357853	+	-
		Msa.H.0361500	chr6	124360241	124360447	+	-
		Msa.H.0361510	chr6	124360492	124365394	+	Belongs to the protein kinase superfamily. Ser Thr protein kinase family
		Msa.H.0361520	chr6	124365396	124367349	-	-
		Msa.H.0361530	chr6	124373167	124380493	-	Belongs to the protein kinase superfamily. Ser Thr protein kinase family
		Msa.H.0361540	chr6	124380996	124381631	-	Mitochondrial import inner membrane translocase subunit
SRD	chr8__35268963	Msa.H.0457120	chr8	35219948	35223799	+	-
		Msa.H.0457130	chr8	35292620	35294239	-	-
		Msa.H.0457140	chr8	35302282	35305568	-	Rho GDP-dissociation inhibitor 1-like
RDW	chr2__5607797	Msa.H.0069290	chr2	5560083	5563388	+	WUSCHEL-related homeobox
		Msa.H.0069300	chr2	5569850	5574065	-	Phosphoribosylformimino-5-aminoimidazole carboxamide ribotide isomerase
		Msa.H.0069310	chr2	5594229	5594687	+	Pathogenesis-related genes transcriptional activator PTI5-like
		Msa.H.0069320	chr2	5606572	5607399	-	Ethylene-responsive transcription factor
		Msa.H.0069330	chr2	5625248	5626847	+	DNA recombination
		Msa.H.0069340	chr2	5638915	5646030	+	Belongs to the 'GDSL' lipolytic enzyme family
		Msa.H.0069350	chr2	5651443	5652210	-	Long-chain-alcohol O-fatty-acyltransferase-like
		Msa.H.0069360	chr2	5652493	5655308	+	-
		Msa.H.0069370	chr2	5655448	5656096	-	-
RDW	chr4__54647717	Msa.H.0213780	chr4	54603640	54607177	+	membrane protein At1g06890-like
		Msa.H.0213790	chr4	54610408	54619353	+	Protein-tyrosine sulfotransferase-like
		Msa.H.0213800	chr4	54623740	54626925	+	GATA transcription factor
		Msa.H.0213810	chr4	54646294	54649695	+	Auxin response factors
		Msa.H.0213820	chr4	54673415	54676428	+	Belongs to the MIP aquaporin (TC 1.A.8) family
RDW	chr6__104313243	Msa.H.0353460	chr6	104264101	104265021	-	-
		Msa.H.0353470	chr6	104265178	104265354	-	-
		Msa.H.0353480	chr6	104280852	104281311	-	-
		Msa.H.0353490	chr6	104312308	104328463	+	This enzyme condenses acetyl-CoA with acetoacetyl-CoA to form HMG-CoA
		Msa.H.0353500	chr6	104328712	104330956	-	-
		Msa.H.0353510	chr6	104339196	104343301	-	-
RDW	chr7__8689345	Msa.H.0375780	chr7	8647157	8651314	-	Belongs to the helicase family
		Msa.H.0375790	chr7	8652637	8655296	-	Belongs to the helicase family
		Msa.H.0375800	chr7	8663359	8669819	-	Replication factor A
		Msa.H.0375810	chr7	8680003	8680212	+	-
		Msa.H.0375820	chr7	8692722	8698443	-	-
		Msa.H.0375830	chr7	8703377	8705524	-	ABC transporter F family member
		Msa.H.0375840	chr7	8719547	8719936	+	-
		Msa.H.0375850	chr7	8721243	8727104	-	-
		Msa.H.0375860	chr7	8725918	8727319	+	-
		Msa.H.0375870	chr7	8727935	8729763	-	Allene oxide cyclase(aoc)
RDW	chr8__16730281	Msa.H.0446250	chr8	16683687	16686680	-	Beta-carotene isomerase D27
RDW	chr8__48212577	Msa.H.0461850	chr8	48171359	48177700	-	Converts zeaxanthin into antheraxanthin and subsequently violaxanthin(ZEP)
		Msa.H.0461860	chr8	48186262	48187272	+	Transcription factor
		Msa.H.0461870	chr8	48191281	48200286	-	-
		Msa.H.0461880	chr8	48203672	48205991	-	Serine threonine-protein kinase
		Msa.H.0461890	chr8	48211141	48213813	-	B3 domain-containing protein
		Msa.H.0461900	chr8	48220612	48224950	+	membrane
		Msa.H.0461910	chr8	48240040	48246705	-	Belongs to the UDP-glycosyltransferase family
RDW	chr8__53077331	Msa.H.0464890	chr8	53032456	53035575	+	G-type lectin S-receptor-like serine threonine-protein kinase
RDW	chr8__53077348	Msa.H.0464900	chr8	53036108	53036392	-	-
RDW	chr8__53077465	Msa.H.0464910	chr8	53042694	53044553	+	-
		Msa.H.0464920	chr8	53047712	53051759	+	Belongs to the enoyl-CoA hydratase isomerase family
		Msa.H.0464930	chr8	53072475	53076777	-	Glycosyl hydrolases family 28
		Msa.H.0464940	chr8	53077085	53078968	-	Pentatricopeptide repeat-containing protein
		Msa.H.0464950	chr8	53080058	53084183	-	Pyroglutamyl peptidase
		Msa.H.0464960	chr8	53094798	53096496	-	Pectate lyase
		Msa.H.0464970	chr8	53120460	53124881	+	Transcription factor bHLH49-like
		Msa.H.0464980	chr8	53126617	53128862	+	Pentatricopeptide repeat-containing protein
RL	chr1__18743625	Msa.H.0014760	chr1	18695686	18696928	+	-
		Msa.H.0014770	chr1	18702168	18706645	-	-
		Msa.H.0014780	chr1	18711616	18711942	-	-
		Msa.H.0014790	chr1	18740565	18744461	-	-
		Msa.H.0014800	chr1	18751470	18753895	-	inactive receptor kinase
		Msa.H.0014810	chr1	18773138	18777144	-	Helicase-like protein
		Msa.H.0014820	chr1	18786801	18787400	-	VQ motif
RL	chr1__79704453	Msa.H.0052930	chr1	79657289	79660409	-	-
		Msa.H.0052940	chr1	79668217	79672546	+	CAAX protease self-immunity
		Msa.H.0052950	chr1	79678922	79680632	+	membrane-associated kinase regulator
		Msa.H.0052960	chr1	79692320	79693104	-	Histone H3.3-like
		Msa.H.0052970	chr1	79693235	79694480	-	polyamine transporter At1g31830 isoform X1
		Msa.H.0052980	chr1	79694764	79695078	+	-
		Msa.H.0052990	chr1	79695765	79696652	+	FAR1-related protein
		Msa.H.0053000	chr1	79699590	79702201	+	-
		Msa.H.0053010	chr1	79704145	79710756	+	ATPase family associated with various cellular activities (AAA)
		Msa.H.0053020	chr1	79711917	79715330	+	f-box protein
		Msa.H.0053030	chr1	79718836	79721478	-	Reticulon-like protein(BTI2)
		Msa.H.0053040	chr1	79723384	79726185	-	Uncharacterized integral membrane protein (DUF2301)
		Msa.H.0053050	chr1	79746609	79747747	+	membrane-associated kinase regulator
RL	chr1__87303559	Msa.H.0059410	chr1	87250622	87254468	-	cationic amino acid transporter
		Msa.H.0059420	chr1	87288465	87290391	+	transcription factor
		Msa.H.0059430	chr1	87293573	87295097	-	protein At2g27730, mitochondrial-like
		Msa.H.0059440	chr1	87299289	87301411	-	-
		Msa.H.0059450	chr1	87302219	87309231	+	AMMECR1
		Msa.H.0059460	chr1	87314109	87318019	+	Belongs to the synaptobrevin family
		Msa.H.0059470	chr1	87320973	87339438	-	cytosolic protein
		Msa.H.0059480	chr1	87350698	87353373	+	Hemerythrin HHE cation binding domain
RL	chr4__26327061	Msa.H.0200660	chr4	26278377	26279339	+	BOI-related E3 ubiquitin-protein ligase
		Msa.H.0200670	chr4	26303518	26318726	+	-
		Msa.H.0200680	chr4	26319742	26330093	+	Phd finger protein
		Msa.H.0200690	chr4	26346742	26349873	+	No apical meristem (NAM) protein
		Msa.H.0200700	chr4	26368143	26369463	+	BOI-related E3 ubiquitin-protein ligase
RL	chr4__57176292	Msa.H.0215210	chr4	57134722	57135424	-	at-exp1,atexp1,atexpa1,athexp alpha 1.2,exp1,expa1(EXPA15)
RL	chr4__57192983	Msa.H.0215220	chr4	57156520	57158415	+	Acyl-activating enzyme 17
		Msa.H.0215230	chr4	57169012	57169646	+	CLAVATA3 ESR (CLE)-related protein
		Msa.H.0215240	chr4	57192178	57198165	-	Inner membrane protein PPF-1
RL	chr7__16119248	Msa.H.0379970	chr7	16116968	16124075	+	Vesicle transport V-snare
		Msa.H.0379980	chr7	16136978	16141943	-	Pectinesterase
		Msa.H.0379990	chr7	16164310	16167650	+	Vesicle transport V-snare
RL	chr7__85177175	Msa.H.0416980	chr7	85134729	85137882	+	Guanylate kinase(AGK2)
		Msa.H.0416990	chr7	85203893	85206842	+	zinc finger CCCH domain-containing protein
RL	chr8__67107371	Msa.H.0474860	chr8	67057264	67061214	-	transcription factor
		Msa.H.0474870	chr8	67077937	67078850	-	-
		Msa.H.0474880	chr8	67093235	67094554	-	transcription factor
		Msa.H.0474890	chr8	67156246	67162589	-	DNA-binding protein
SRP	chr1__11199661	Msa.H.0009640	chr1	11168582	11171161	+	protein heterodimerization activity
		Msa.H.0009650	chr1	11199053	11204286	+	E3 ubiquitin-protein ligase
		Msa.H.0009660	chr1	11223188	11225997	-	Polyadenylate-binding protein-interacting protein
		Msa.H.0009670	chr1	11227545	11241427	-	-
SRP	chr1__33054664	Msa.H.0023550	chr1	33007493	33007696	+	-
		Msa.H.0023560	chr1	33011786	33012004	+	-
		Msa.H.0023570	chr1	33014781	33018841	-	Extra-large guanine nucleotide-binding protein(XLG2)
		Msa.H.0023580	chr1	33028909	33030208	-	B3 domain-containing transcription factor
		Msa.H.0023590	chr1	33037862	33039668	-	B3 domain-containing transcription factor
		Msa.H.0023600	chr1	33043326	33052472	-	B3 domain-containing transcription factor
		Msa.H.0023610	chr1	33053669	33061083	-	-
		Msa.H.0023620	chr1	33070132	33078160	+	Sorting nexin C terminal
SRP	chr3__61755138	Msa.H.0145860	chr3	61728480	61739544	-	Belongs to the Nudix hydrolase family
		Msa.H.0145870	chr3	61747247	61756104	-	NAD-dependent protein deacetylase
		Msa.H.0145880	chr3	61761043	61762983	+	Lectin-domain containing receptor kinase
		Msa.H.0145890	chr3	61770907	61776417	-	G-quadruplex DNA unwinding
		Msa.H.0145900	chr3	61790385	61798243	-	poly(A)-specific ribonuclease
SRP	chr4__63582840	Msa.H.0219480	chr4	63531102	63535062	-	PPIases accelerate the folding of proteins
		Msa.H.0219490	chr4	63540571	63542192	+	Belongs to the peptidase C1 family
		Msa.H.0219500	chr4	63543236	63548109	-	Domain of unknown function (DUF4283)
		Msa.H.0219510	chr4	63584853	63588177	+	Nodulin-like
		Msa.H.0219520	chr4	63597306	63599468	-	Thaumatin-like protein
		Msa.H.0219530	chr4	63617794	63622193	-	Thaumatin-like protein
SRP	chr5__17133632	Msa.H.0261560	chr5	17082485	17090258	+	-
SRP	chr5__17139842	Msa.H.0261570	chr5	17097186	17102073	-	prolyl 4-hydroxylase
SRP	chr5__17142970	Msa.H.0261580	chr5	17107404	17109119	-	-
SRP	chr5__17151032	Msa.H.0261590	chr5	17120075	17124580	+	-
SRP	chr5__17182549	Msa.H.0261600	chr5	17125532	17132307	+	acid phosphatase activity
		Msa.H.0261610	chr5	17136579	17145587	+	DNA-dependent RNA polymerase
		Msa.H.0261620	chr5	17156752	17164856	+	Phospholipase D
		Msa.H.0261630	chr5	17174413	17177780	+	RNA recognition motif
		Msa.H.0261640	chr5	17178408	17182792	+	Ankyrin repeat domain-containing protein
		Msa.H.0261650	chr5	17186819	17190530	+	Bifunctional nuclease
		Msa.H.0261660	chr5	17222481	17231351	+	Serine threonine-protein kinase
SRP	chr7__25515230	Msa.H.0384970	chr7	25492797	25495498	-	Belongs to the ubiquitin-conjugating enzyme family(UBC25)
SRP	chr7__25515406	Msa.H.0384980	chr7	25506844	25509368	-	Belongs to the ubiquitin-conjugating enzyme family(UBC25)
		Msa.H.0384990	chr7	25513885	25519849	-	2-oxoglutarate dehydrogenase
