# Supplementary material for: The whole-genome dissection of root system architecture provides new insights for the genetic improvement of alfalfa (Medicago sativa L.)
Source: Hortic Res. 2024 Nov 4;12(1):uhae271. doi: 10.1093/hr/uhae271 (PMC11725648; doi:10.1093/hr/uhae271)
Supplement: Web_Material_uhae271 [file web_material_uhae271.zip › Table S6.xlsx]

## Sheet: Sheet1
go	Class	GO_Name	GO_ID	GO_Level	P_value	EnrichmentScore	HitsGenesCountsInSelectedSet	HitsGenesCountsInBackground	AllGenesCountsInSelectedSet	AllGenesCountsInBackground	GenesOfSelectedSetInGOterm	corrected p-value(BH method)
	Biological process	lateral root morphogenesis	GO:0010102	7	1.28449e-05	8.99074	7	97	128	15947	Msa.H.0038230,Msa.H.0361510,Msa.H.0361090,Msa.H.0361530,Msa.H.0038220,Msa.H.0361470,Msa.H.0361480,	0.0179701
	Biological process	post-embryonic root morphogenesis	GO:0010101	6	1.67478e-05	8.63467	7	101	128	15947	Msa.H.0038230,Msa.H.0361510,Msa.H.0361090,Msa.H.0361530,Msa.H.0038220,Msa.H.0361470,Msa.H.0361480,	0.0117151
	Biological process	gibberellin mediated signaling pathway	GO:0010476	7	2.75161e-05	8.00093	7	109	128	15947	Msa.H.0171720,Msa.H.0263060,Msa.H.0263070,Msa.H.0188660,Msa.H.0263080,Msa.H.0188650,Msa.H.0188640,	0.00962374
	Biological process	gibberellic acid mediated signaling pathway	GO:0009740	8	2.75161e-05	8.00093	7	109	128	15947	Msa.H.0171720,Msa.H.0263060,Msa.H.0263070,Msa.H.0188660,Msa.H.0263080,Msa.H.0188650,Msa.H.0188640,	0.00962374
	Biological process	cellular response to gibberellin stimulus	GO:0071370	7	2.91921e-05	7.9282	7	110	128	15947	Msa.H.0171720,Msa.H.0263060,Msa.H.0263070,Msa.H.0188660,Msa.H.0263080,Msa.H.0188650,Msa.H.0188640,	0.00680662
	Biological process	protein targeting to vacuole	GO:0006623	10	5.91755e-05	11.9794	5	52	128	15947	Msa.H.0379970,Msa.H.0023620,Msa.H.0379990,Msa.H.0059460,Msa.H.0361120,	0.0118266
	Biological process	post-embryonic plant organ morphogenesis	GO:0090697	5	0.000110029	5.4763	8	182	128	15947	Msa.H.0038230,Msa.H.0361510,Msa.H.0361090,Msa.H.0361530,Msa.H.0038220,Msa.H.0272910,Msa.H.0361470,Msa.H.0361480,	0.0192413
	Biological process	gibberellin biosynthetic process	GO:0009686	10	0.000115249	7.86859	6	95	128	15947	Msa.H.0263060,Msa.H.0263070,Msa.H.0188660,Msa.H.0263080,Msa.H.0188650,Msa.H.0188640,	0.0179148
	Biological process	protein localization to vacuole	GO:0072665	7	0.000160762	9.73328	5	64	128	15947	Msa.H.0379970,Msa.H.0023620,Msa.H.0379990,Msa.H.0059460,Msa.H.0361120,	0.0224906
	Biological process	establishment of protein localization to vacuole	GO:0072666	8	0.000160762	9.73328	5	64	128	15947	Msa.H.0379970,Msa.H.0023620,Msa.H.0379990,Msa.H.0059460,Msa.H.0361120,	0.0224906
	Biological process	diterpenoid biosynthetic process	GO:0016102	9	0.000221606	6.98613	6	107	128	15947	Msa.H.0263060,Msa.H.0263070,Msa.H.0188660,Msa.H.0263080,Msa.H.0188650,Msa.H.0188640,	0.0258356
	Biological process	gibberellin metabolic process	GO:0009685	9	0.000297928	6.61518	6	113	128	15947	Msa.H.0263060,Msa.H.0263070,Msa.H.0188660,Msa.H.0263080,Msa.H.0188650,Msa.H.0188640,	0.0320616
	Biological process	post-embryonic plant morphogenesis	GO:0090698	4	0.000397771	4.04792	9	277	128	15947	Msa.H.0038230,Msa.H.0361510,Msa.H.0361090,Msa.H.0361530,Msa.H.0038220,Msa.H.0272910,Msa.H.0060480,Msa.H.0361470,Msa.H.0361480,	0.0397487
	Biological process	lateral root development	GO:0048527	7	0.000412815	5.19108	7	168	128	15947	Msa.H.0038230,Msa.H.0361510,Msa.H.0361090,Msa.H.0361530,Msa.H.0038220,Msa.H.0361470,Msa.H.0361480,	0.0385019
	Biological process	cellular response to lipid	GO:0071396	6	0.000578334	2.52646	16	789	128	15947	Msa.H.0060510,Msa.H.0261620,Msa.H.0171720,Msa.H.0263060,Msa.H.0263070,Msa.H.0124330,Msa.H.0188660,Msa.H.0060490,Msa.H.0276610,Msa.H.0263080,Msa.H.0272910,Msa.H.0112690,Msa.H.0375870,Msa.H.0188650,Msa.H.0188640,Msa.H.0124340,	0.0505681
	Biological process	anatomical structure morphogenesis	GO:0009653	3	0.000629255	1.98638	25	1568	128	15947	Msa.H.0041460,Msa.H.0457140,Msa.H.0261570,Msa.H.0038230,Msa.H.0361510,Msa.H.0215210,Msa.H.0361090,Msa.H.0361530,Msa.H.0272940,Msa.H.0272920,Msa.H.0038220,Msa.H.0473490,Msa.H.0069290,Msa.H.0272910,Msa.H.0060480,Msa.H.0272900,Msa.H.0112690,Msa.H.0263100,Msa.H.0171640,Msa.H.0171660,Msa.H.0361470,Msa.H.0051970,Msa.H.0171650,Msa.H.0361480,Msa.H.0213790,	0.046333
	Biological process	diterpenoid metabolic process	GO:0016101	8	0.000738294	5.57847	6	134	128	15947	Msa.H.0263060,Msa.H.0263070,Msa.H.0188660,Msa.H.0263080,Msa.H.0188650,Msa.H.0188640,	0.0516437
	Biological process	root morphogenesis	GO:0010015	5	0.000754089	3.39471	10	367	128	15947	Msa.H.0457140,Msa.H.0261570,Msa.H.0038230,Msa.H.0361510,Msa.H.0361090,Msa.H.0361530,Msa.H.0038220,Msa.H.0361470,Msa.H.0361480,Msa.H.0213790,	0.0502367
	Biological process	small molecule metabolic process	GO:0044281	3	0.000920934	1.87191	27	1797	128	15947	Msa.H.0464920,Msa.H.0290630,Msa.H.0318750,Msa.H.0060510,Msa.H.0263060,Msa.H.0461850,Msa.H.0263070,Msa.H.0261570,Msa.H.0038260,Msa.H.0069300,Msa.H.0290660,Msa.H.0416980,Msa.H.0384990,Msa.H.0272920,Msa.H.0188660,Msa.H.0060490,Msa.H.0276610,Msa.H.0263080,Msa.H.0222350,Msa.H.0361460,Msa.H.0375870,Msa.H.0188650,Msa.H.0060440,Msa.H.0361110,Msa.H.0188640,Msa.H.0318770,Msa.H.0213790,	0.0585631
	Biological process	response to gibberellin	GO:0009739	6	0.00115649	4.36051	7	200	128	15947	Msa.H.0171720,Msa.H.0263060,Msa.H.0263070,Msa.H.0188660,Msa.H.0263080,Msa.H.0188650,Msa.H.0188640,	0.0703447
	Biological process	terpenoid biosynthetic process	GO:0016114	8	0.00144983	4.1928	7	208	128	15947	Msa.H.0263060,Msa.H.0461850,Msa.H.0263070,Msa.H.0188660,Msa.H.0263080,Msa.H.0188650,Msa.H.0188640,	0.0751224
	Biological process	hormone biosynthetic process	GO:0042446	6	0.00194388	3.54693	8	281	128	15947	Msa.H.0263060,Msa.H.0263070,Msa.H.0188660,Msa.H.0263080,Msa.H.0375870,Msa.H.0188650,Msa.H.0188640,Msa.H.0213790,	0.0906494
	Biological process	post-embryonic root development	GO:0048528	6	0.00215384	3.91077	7	223	128	15947	Msa.H.0038230,Msa.H.0361510,Msa.H.0361090,Msa.H.0361530,Msa.H.0038220,Msa.H.0361470,Msa.H.0361480,	0.0972006
	Biological process	hormone-mediated signaling pathway	GO:0009755	6	0.00228625	2.08998	18	1073	128	15947	Msa.H.0060510,Msa.H.0261620,Msa.H.0171720,Msa.H.0069320,Msa.H.0263060,Msa.H.0263070,Msa.H.0124330,Msa.H.0272940,Msa.H.0188660,Msa.H.0060490,Msa.H.0276610,Msa.H.0263080,Msa.H.0112690,Msa.H.0188740,Msa.H.0375870,Msa.H.0188650,Msa.H.0188640,Msa.H.0124340,	0.0940727
	Biological process	small molecule biosynthetic process	GO:0044283	4	0.00233651	2.28458	15	818	128	15947	Msa.H.0464920,Msa.H.0060510,Msa.H.0263060,Msa.H.0461850,Msa.H.0263070,Msa.H.0069300,Msa.H.0416980,Msa.H.0188660,Msa.H.0060490,Msa.H.0276610,Msa.H.0263080,Msa.H.0361460,Msa.H.0375870,Msa.H.0188650,Msa.H.0188640,	0.0933936
	Biological process	signaling	GO:0023052	4	0.00270443	1.65545	31	2333	128	15947	Msa.H.0060510,Msa.H.0261620,Msa.H.0041440,Msa.H.0171720,Msa.H.0069320,Msa.H.0263060,Msa.H.0461850,Msa.H.0263070,Msa.H.0023570,Msa.H.0200660,Msa.H.0191510,Msa.H.0124330,Msa.H.0361090,Msa.H.0272940,Msa.H.0188660,Msa.H.0060490,Msa.H.0276610,Msa.H.0473490,Msa.H.0263080,Msa.H.0272900,Msa.H.0112690,Msa.H.0263100,Msa.H.0188740,Msa.H.0361460,Msa.H.0375870,Msa.H.0200700,Msa.H.0188650,Msa.H.0188640,Msa.H.0…	0.102257
	Biological process	post-embryonic plant organ development	GO:0090696	5	0.00328427	3.25715	8	306	128	15947	Msa.H.0038230,Msa.H.0361510,Msa.H.0361090,Msa.H.0361530,Msa.H.0038220,Msa.H.0272910,Msa.H.0361470,Msa.H.0361480,	0.114867
	Biological process	anatomical structure formation involved in morphogenesis	GO:0048646	3	0.00334194	2.77474	10	449	128	15947	Msa.H.0041460,Msa.H.0038230,Msa.H.0215210,Msa.H.0361090,Msa.H.0272940,Msa.H.0272920,Msa.H.0038220,Msa.H.0069290,Msa.H.0272910,Msa.H.0060480,	0.114033
	Biological process	carboxylic acid metabolic process	GO:0019752	6	0.00379069	1.99337	18	1125	128	15947	Msa.H.0263060,Msa.H.0461850,Msa.H.0263070,Msa.H.0261570,Msa.H.0038260,Msa.H.0069300,Msa.H.0290660,Msa.H.0384990,Msa.H.0188660,Msa.H.0263080,Msa.H.0222350,Msa.H.0361460,Msa.H.0375870,Msa.H.0188650,Msa.H.0060440,Msa.H.0361110,Msa.H.0188640,Msa.H.0213790,	0.112834
	Biological process	signal transduction	GO:0007165	5	0.00387638	1.63499	30	2286	128	15947	Msa.H.0060510,Msa.H.0261620,Msa.H.0041440,Msa.H.0171720,Msa.H.0069320,Msa.H.0263060,Msa.H.0461850,Msa.H.0263070,Msa.H.0023570,Msa.H.0200660,Msa.H.0191510,Msa.H.0124330,Msa.H.0361090,Msa.H.0272940,Msa.H.0188660,Msa.H.0060490,Msa.H.0276610,Msa.H.0473490,Msa.H.0263080,Msa.H.0272900,Msa.H.0112690,Msa.H.0188740,Msa.H.0361460,Msa.H.0375870,Msa.H.0200700,Msa.H.0188650,Msa.H.0188640,Msa.H.0124340,Msa.H.0…	0.11298
	Biological process	root system development	GO:0022622	5	0.00428114	2.21627	14	787	128	15947	Msa.H.0038290,Msa.H.0457140,Msa.H.0200690,Msa.H.0261570,Msa.H.0191540,Msa.H.0038230,Msa.H.0361510,Msa.H.0361090,Msa.H.0361530,Msa.H.0272940,Msa.H.0038220,Msa.H.0361470,Msa.H.0361480,Msa.H.0213790,	0.115179
	Biological process	root development	GO:0048364	5	0.00428114	2.21627	14	787	128	15947	Msa.H.0038290,Msa.H.0457140,Msa.H.0200690,Msa.H.0261570,Msa.H.0191540,Msa.H.0038230,Msa.H.0361510,Msa.H.0361090,Msa.H.0361530,Msa.H.0272940,Msa.H.0038220,Msa.H.0361470,Msa.H.0361480,Msa.H.0213790,	0.115179
	Biological process	cellular response to hormone stimulus	GO:0032870	6	0.00453225	1.91516	19	1236	128	15947	Msa.H.0060510,Msa.H.0261620,Msa.H.0171720,Msa.H.0069320,Msa.H.0263060,Msa.H.0263070,Msa.H.0124330,Msa.H.0272940,Msa.H.0188660,Msa.H.0060490,Msa.H.0276610,Msa.H.0263080,Msa.H.0272910,Msa.H.0112690,Msa.H.0188740,Msa.H.0375870,Msa.H.0188650,Msa.H.0188640,Msa.H.0124340,	0.115284
	Biological process	plant organ morphogenesis	GO:1905392	4	0.00573232	2.42987	11	564	128	15947	Msa.H.0457140,Msa.H.0261570,Msa.H.0038230,Msa.H.0361510,Msa.H.0361090,Msa.H.0361530,Msa.H.0038220,Msa.H.0272910,Msa.H.0361470,Msa.H.0361480,Msa.H.0213790,	0.131468
	Biological process	vacuolar transport	GO:0007034	6	0.0059246	4.35615	5	143	128	15947	Msa.H.0379970,Msa.H.0023620,Msa.H.0379990,Msa.H.0059460,Msa.H.0361120,	0.133686
	Biological process	protein targeting	GO:0006605	9	0.00601958	3.24201	7	269	128	15947	Msa.H.0379970,Msa.H.0023620,Msa.H.0361540,Msa.H.0215240,Msa.H.0379990,Msa.H.0059460,Msa.H.0361120,	0.131584
	Biological process	cellular response to organic substance	GO:0071310	5	0.0060275	1.76263	22	1555	128	15947	Msa.H.0060510,Msa.H.0261620,Msa.H.0171720,Msa.H.0191560,Msa.H.0069320,Msa.H.0263060,Msa.H.0461850,Msa.H.0263070,Msa.H.0124330,Msa.H.0272940,Msa.H.0188660,Msa.H.0060490,Msa.H.0276610,Msa.H.0263080,Msa.H.0272910,Msa.H.0112690,Msa.H.0188740,Msa.H.0361460,Msa.H.0375870,Msa.H.0188650,Msa.H.0188640,Msa.H.0124340,	0.12973
	Biological process	nuclear division	GO:0000280	7	0.00625648	2.92284	8	341	128	15947	Msa.H.0041460,Msa.H.0318750,Msa.H.0171720,Msa.H.0191520,Msa.H.0446350,Msa.H.0361090,Msa.H.0053010,Msa.H.0318770,	0.132618
	Biological process	cell communication	GO:0007154	3	0.00729456	1.53514	32	2597	128	15947	Msa.H.0290630,Msa.H.0060510,Msa.H.0261620,Msa.H.0041440,Msa.H.0171720,Msa.H.0069320,Msa.H.0263060,Msa.H.0461850,Msa.H.0263070,Msa.H.0023570,Msa.H.0200660,Msa.H.0191510,Msa.H.0124330,Msa.H.0361090,Msa.H.0272940,Msa.H.0188660,Msa.H.0060490,Msa.H.0276610,Msa.H.0473490,Msa.H.0263080,Msa.H.0272900,Msa.H.0112690,Msa.H.0263100,Msa.H.0188740,Msa.H.0361460,Msa.H.0375870,Msa.H.0200700,Msa.H.0188650,Msa.H.0…	0.137907
	Biological process	cellular response to endogenous stimulus	GO:0071495	4	0.00795822	1.81529	19	1304	128	15947	Msa.H.0060510,Msa.H.0261620,Msa.H.0171720,Msa.H.0069320,Msa.H.0263060,Msa.H.0263070,Msa.H.0124330,Msa.H.0272940,Msa.H.0188660,Msa.H.0060490,Msa.H.0276610,Msa.H.0263080,Msa.H.0272910,Msa.H.0112690,Msa.H.0188740,Msa.H.0375870,Msa.H.0188650,Msa.H.0188640,Msa.H.0124340,	0.146494
	Biological process	oxoacid metabolic process	GO:0043436	5	0.0085086	1.84117	18	1218	128	15947	Msa.H.0263060,Msa.H.0461850,Msa.H.0263070,Msa.H.0261570,Msa.H.0038260,Msa.H.0069300,Msa.H.0290660,Msa.H.0384990,Msa.H.0188660,Msa.H.0263080,Msa.H.0222350,Msa.H.0361460,Msa.H.0375870,Msa.H.0188650,Msa.H.0060440,Msa.H.0361110,Msa.H.0188640,Msa.H.0213790,	0.141709
	Biological process	organic acid metabolic process	GO:0006082	4	0.0085086	1.84117	18	1218	128	15947	Msa.H.0263060,Msa.H.0461850,Msa.H.0263070,Msa.H.0261570,Msa.H.0038260,Msa.H.0069300,Msa.H.0290660,Msa.H.0384990,Msa.H.0188660,Msa.H.0263080,Msa.H.0222350,Msa.H.0361460,Msa.H.0375870,Msa.H.0188650,Msa.H.0060440,Msa.H.0361110,Msa.H.0188640,Msa.H.0213790,	0.141709
	Biological process	isoprenoid biosynthetic process	GO:0008299	7	0.00877483	3.01765	7	289	128	15947	Msa.H.0263060,Msa.H.0461850,Msa.H.0263070,Msa.H.0188660,Msa.H.0263080,Msa.H.0188650,Msa.H.0188640,	0.142744
	Biological process	microtubule cytoskeleton organization	GO:0000226	7	0.010229	3.27858	6	228	128	15947	Msa.H.0090190,Msa.H.0041460,Msa.H.0171720,Msa.H.0473490,Msa.H.0263100,Msa.H.0053010,	0.155547
	Biological process	membrane organization	GO:0061024	5	0.0110045	2.88775	7	302	128	15947	Msa.H.0379970,Msa.H.0215240,Msa.H.0379990,Msa.H.0272900,Msa.H.0059460,Msa.H.0053010,Msa.H.0060440,	0.162055
	Biological process	terpenoid metabolic process	GO:0006721	7	0.0115727	2.85935	7	305	128	15947	Msa.H.0263060,Msa.H.0461850,Msa.H.0263070,Msa.H.0188660,Msa.H.0263080,Msa.H.0188650,Msa.H.0188640,	0.168647
	Biological process	regulation of biological process	GO:0050789	3	0.0119857	1.25202	65	6468	128	15947	Msa.H.0023590,Msa.H.0038290,Msa.H.0290630,Msa.H.0023580,Msa.H.0318750,Msa.H.0474860,Msa.H.0060510,Msa.H.0261620,Msa.H.0041440,Msa.H.0200690,Msa.H.0171720,Msa.H.0191560,Msa.H.0069320,Msa.H.0263060,Msa.H.0461850,Msa.H.0213800,Msa.H.0263070,Msa.H.0361060,Msa.H.0416990,Msa.H.0191540,Msa.H.0023570,Msa.H.0200660,Msa.H.0416980,Msa.H.0361510,Msa.H.0461860,Msa.H.0191510,Msa.H.0112650,Msa.H.0124330,Msa.H.0…	0.171102
	Biological process	male gamete generation	GO:0048232	5	0.0120025	3.66429	5	170	128	15947	Msa.H.0090190,Msa.H.0318750,Msa.H.0191520,Msa.H.0361090,Msa.H.0318770,	0.169611
	Biological process	gamete generation	GO:0007276	4	0.0124458	3.14082	6	238	128	15947	Msa.H.0090190,Msa.H.0318750,Msa.H.0446270,Msa.H.0191520,Msa.H.0361090,Msa.H.0318770,	0.164261
	Biological process	xenobiotic metabolic process	GO:0006805	4	0.0125161	2.41654	9	464	128	15947	Msa.H.0318750,Msa.H.0060510,Msa.H.0416980,Msa.H.0384990,Msa.H.0379980,Msa.H.0060490,Msa.H.0276610,Msa.H.0361460,Msa.H.0318770,	0.163645
	Biological process	multicellular organismal reproductive process	GO:0048609	3	0.0133995	2.55561	8	390	128	15947	Msa.H.0090190,Msa.H.0318750,Msa.H.0446270,Msa.H.0191520,Msa.H.0191540,Msa.H.0361090,Msa.H.0272920,Msa.H.0318770,	0.167374
	Biological process	organelle fission	GO:0048285	6	0.013976	2.5361	8	393	128	15947	Msa.H.0041460,Msa.H.0318750,Msa.H.0171720,Msa.H.0191520,Msa.H.0446350,Msa.H.0361090,Msa.H.0053010,Msa.H.0318770,	0.173031
	Biological process	cellular response to xenobiotic stimulus	GO:0071466	5	0.0145905	2.12802	11	644	128	15947	Msa.H.0318750,Msa.H.0060510,Msa.H.0416980,Msa.H.0384990,Msa.H.0124330,Msa.H.0379980,Msa.H.0060490,Msa.H.0276610,Msa.H.0361460,Msa.H.0318770,Msa.H.0124340,	0.179054
	Biological process	establishment of protein localization to organelle	GO:0072594	7	0.0154374	2.7	7	323	128	15947	Msa.H.0379970,Msa.H.0023620,Msa.H.0361540,Msa.H.0215240,Msa.H.0379990,Msa.H.0059460,Msa.H.0361120,	0.183024
	Biological process	response to radiation	GO:0009314	4	0.0164287	1.83575	15	1018	128	15947	Msa.H.0318750,Msa.H.0446270,Msa.H.0263060,Msa.H.0461850,Msa.H.0263070,Msa.H.0124330,Msa.H.0188660,Msa.H.0263080,Msa.H.0060480,Msa.H.0375870,Msa.H.0188650,Msa.H.0188640,Msa.H.0318770,Msa.H.0464970,Msa.H.0124340,	0.176799
	Biological process	multicellular organism reproduction	GO:0032504	3	0.017823	2.42503	8	411	128	15947	Msa.H.0090190,Msa.H.0318750,Msa.H.0446270,Msa.H.0191520,Msa.H.0191540,Msa.H.0361090,Msa.H.0272920,Msa.H.0318770,	0.187477
	Biological process	microtubule-based process	GO:0007017	3	0.0190222	2.58784	7	337	128	15947	Msa.H.0090190,Msa.H.0041460,Msa.H.0171720,Msa.H.0473490,Msa.H.0272900,Msa.H.0263100,Msa.H.0053010,	0.192841
	Biological process	carboxylic acid biosynthetic process	GO:0046394	7	0.0202677	2.11521	10	589	128	15947	Msa.H.0263060,Msa.H.0461850,Msa.H.0263070,Msa.H.0069300,Msa.H.0188660,Msa.H.0263080,Msa.H.0361460,Msa.H.0375870,Msa.H.0188650,Msa.H.0188640,	0.202532
	Biological process	organic acid biosynthetic process	GO:0016053	5	0.0202677	2.11521	10	589	128	15947	Msa.H.0263060,Msa.H.0461850,Msa.H.0263070,Msa.H.0069300,Msa.H.0188660,Msa.H.0263080,Msa.H.0361460,Msa.H.0375870,Msa.H.0188650,Msa.H.0188640,	0.202532
	Biological process	cellular response to chemical stimulus	GO:0070887	4	0.0204913	1.48907	27	2259	128	15947	Msa.H.0318750,Msa.H.0060510,Msa.H.0261620,Msa.H.0171720,Msa.H.0191560,Msa.H.0069320,Msa.H.0263060,Msa.H.0461850,Msa.H.0263070,Msa.H.0416980,Msa.H.0384990,Msa.H.0124330,Msa.H.0272940,Msa.H.0379980,Msa.H.0188660,Msa.H.0060490,Msa.H.0276610,Msa.H.0263080,Msa.H.0272910,Msa.H.0112690,Msa.H.0188740,Msa.H.0361460,Msa.H.0375870,Msa.H.0188650,Msa.H.0188640,Msa.H.0318770,Msa.H.0124340,	0.201883
	Biological process	developmental process	GO:0032502	2	0.0210891	1.30529	47	4486	128	15947	Msa.H.0023590,Msa.H.0038290,Msa.H.0090190,Msa.H.0041460,Msa.H.0290630,Msa.H.0023580,Msa.H.0318750,Msa.H.0041470,Msa.H.0457140,Msa.H.0200690,Msa.H.0041450,Msa.H.0191520,Msa.H.0213800,Msa.H.0261570,Msa.H.0191540,Msa.H.0038230,Msa.H.0416980,Msa.H.0361510,Msa.H.0461860,Msa.H.0215210,Msa.H.0361090,Msa.H.0361530,Msa.H.0272940,Msa.H.0272920,Msa.H.0038220,Msa.H.0473490,Msa.H.0069290,Msa.H.0215240,Msa.H.0…	0.206319
	Biological process	response to lipid	GO:0033993	5	0.0221621	1.63476	19	1448	128	15947	Msa.H.0060510,Msa.H.0261620,Msa.H.0306400,Msa.H.0171720,Msa.H.0145900,Msa.H.0263060,Msa.H.0263070,Msa.H.0191540,Msa.H.0124330,Msa.H.0188660,Msa.H.0060490,Msa.H.0276610,Msa.H.0263080,Msa.H.0272910,Msa.H.0112690,Msa.H.0375870,Msa.H.0188650,Msa.H.0188640,Msa.H.0124340,	0.213826
	Biological process	cellular response to oxygen-containing compound	GO:1901701	5	0.0225919	1.76467	15	1059	128	15947	Msa.H.0261620,Msa.H.0171720,Msa.H.0263060,Msa.H.0461850,Msa.H.0263070,Msa.H.0124330,Msa.H.0188660,Msa.H.0263080,Msa.H.0272910,Msa.H.0112690,Msa.H.0361460,Msa.H.0375870,Msa.H.0188650,Msa.H.0188640,Msa.H.0124340,	0.210707
	Biological process	organelle organization	GO:0006996	5	0.0238242	1.45654	28	2395	128	15947	Msa.H.0090190,Msa.H.0041460,Msa.H.0318750,Msa.H.0060510,Msa.H.0263010,Msa.H.0171720,Msa.H.0191560,Msa.H.0191520,Msa.H.0446350,Msa.H.0379970,Msa.H.0361090,Msa.H.0060490,Msa.H.0276610,Msa.H.0473490,Msa.H.0361540,Msa.H.0215240,Msa.H.0379990,Msa.H.0272900,Msa.H.0053030,Msa.H.0009640,Msa.H.0263100,Msa.H.0059460,Msa.H.0060460,Msa.H.0053010,Msa.H.0060440,Msa.H.0051970,Msa.H.0318770,Msa.H.0361120,	0.220729
	Biological process	isoprenoid metabolic process	GO:0006720	6	0.024443	2.45662	7	355	128	15947	Msa.H.0263060,Msa.H.0461850,Msa.H.0263070,Msa.H.0188660,Msa.H.0263080,Msa.H.0188650,Msa.H.0188640,	0.199976
	Biological process	programmed cell death	GO:0012501	4	0.0247724	2.44972	7	356	128	15947	Msa.H.0318750,Msa.H.0261620,Msa.H.0272910,Msa.H.0272900,Msa.H.0361460,Msa.H.0060440,Msa.H.0318770,	0.201491
	Biological process	multi-organism reproductive process	GO:0044703	3	0.0247724	2.44972	7	356	128	15947	Msa.H.0090190,Msa.H.0318750,Msa.H.0446270,Msa.H.0191520,Msa.H.0446350,Msa.H.0361090,Msa.H.0318770,	0.201491
	Biological process	cellular response to organic cyclic compound	GO:0071407	6	0.0251047	2.44286	7	357	128	15947	Msa.H.0060510,Msa.H.0191560,Msa.H.0124330,Msa.H.0060490,Msa.H.0276610,Msa.H.0272910,Msa.H.0124340,	0.200694
	Biological process	cellular component morphogenesis	GO:0032989	4	0.0271211	2.01595	10	618	128	15947	Msa.H.0457140,Msa.H.0272940,Msa.H.0272920,Msa.H.0272910,Msa.H.0272900,Msa.H.0263100,Msa.H.0171640,Msa.H.0171660,Msa.H.0051970,Msa.H.0171650,	0.211969
	Biological process	hormone metabolic process	GO:0042445	5	0.0280295	2.22475	8	448	128	15947	Msa.H.0263060,Msa.H.0263070,Msa.H.0188660,Msa.H.0263080,Msa.H.0375870,Msa.H.0188650,Msa.H.0188640,Msa.H.0213790,	0.217852
	Biological process	plant organ development	GO:0099402	4	0.0285947	1.58975	19	1489	128	15947	Msa.H.0038290,Msa.H.0457140,Msa.H.0200690,Msa.H.0041450,Msa.H.0261570,Msa.H.0191540,Msa.H.0038230,Msa.H.0361510,Msa.H.0361090,Msa.H.0361530,Msa.H.0272940,Msa.H.0272920,Msa.H.0038220,Msa.H.0069290,Msa.H.0272910,Msa.H.0060480,Msa.H.0361470,Msa.H.0361480,Msa.H.0213790,	0.219802
	Biological process	regulation of macromolecule metabolic process	GO:0060255	5	0.0287151	1.3385	38	3537	128	15947	Msa.H.0038290,Msa.H.0318750,Msa.H.0474860,Msa.H.0060510,Msa.H.0200690,Msa.H.0171720,Msa.H.0191560,Msa.H.0069320,Msa.H.0213800,Msa.H.0361060,Msa.H.0416990,Msa.H.0361510,Msa.H.0461860,Msa.H.0112650,Msa.H.0124330,Msa.H.0361090,Msa.H.0361530,Msa.H.0272940,Msa.H.0060490,Msa.H.0038220,Msa.H.0171670,Msa.H.0276610,Msa.H.0473490,Msa.H.0069290,Msa.H.0272910,Msa.H.0052030,Msa.H.0060460,Msa.H.0188740,Msa.H.0…	0.219521
	Biological process	meiotic nuclear division	GO:0140013	8	0.0296742	2.89735	5	215	128	15947	Msa.H.0318750,Msa.H.0191520,Msa.H.0446350,Msa.H.0361090,Msa.H.0318770,	0.22562
	Biological process	nucleobase-containing compound catabolic process	GO:0034655	6	0.034047	2.49172	6	300	128	15947	Msa.H.0124330,Msa.H.0272920,Msa.H.0171670,Msa.H.0052030,Msa.H.0361460,Msa.H.0124340,	0.222578
	Biological process	cell death	GO:0008219	3	0.0344365	2.28299	7	382	128	15947	Msa.H.0318750,Msa.H.0261620,Msa.H.0272910,Msa.H.0272900,Msa.H.0361460,Msa.H.0060440,Msa.H.0318770,	0.224078
	Biological process	regulation of cellular process	GO:0050794	4	0.0364658	1.21711	58	5937	128	15947	Msa.H.0038290,Msa.H.0290630,Msa.H.0318750,Msa.H.0474860,Msa.H.0060510,Msa.H.0261620,Msa.H.0041440,Msa.H.0200690,Msa.H.0171720,Msa.H.0191560,Msa.H.0069320,Msa.H.0263060,Msa.H.0461850,Msa.H.0213800,Msa.H.0263070,Msa.H.0361060,Msa.H.0416990,Msa.H.0023570,Msa.H.0200660,Msa.H.0361510,Msa.H.0461860,Msa.H.0191510,Msa.H.0112650,Msa.H.0124330,Msa.H.0361090,Msa.H.0361530,Msa.H.0272940,Msa.H.0188660,Msa.H.0…	0.236184
	Biological process	cellular macromolecule localization	GO:0070727	4	0.0367981	1.73592	13	933	128	15947	Msa.H.0023590,Msa.H.0290630,Msa.H.0023580,Msa.H.0416980,Msa.H.0379970,Msa.H.0272940,Msa.H.0023620,Msa.H.0361540,Msa.H.0215240,Msa.H.0379990,Msa.H.0059460,Msa.H.0023600,Msa.H.0361120,	0.237238
	Biological process	positive regulation of nitrogen compound metabolic process	GO:0051173	6	0.0394096	1.67712	14	1040	128	15947	Msa.H.0060510,Msa.H.0200690,Msa.H.0171720,Msa.H.0213800,Msa.H.0112650,Msa.H.0361090,Msa.H.0060490,Msa.H.0038220,Msa.H.0171670,Msa.H.0276610,Msa.H.0473490,Msa.H.0272910,Msa.H.0052030,Msa.H.0361120,	0.247238
	Biological process	positive regulation of RNA metabolic process	GO:0051254	8	0.0398077	1.81998	11	753	128	15947	Msa.H.0060510,Msa.H.0200690,Msa.H.0171720,Msa.H.0213800,Msa.H.0060490,Msa.H.0038220,Msa.H.0171670,Msa.H.0276610,Msa.H.0272910,Msa.H.0052030,Msa.H.0361120,	0.239017
	Biological process	cytoskeleton organization	GO:0007010	6	0.0424307	2.18025	7	400	128	15947	Msa.H.0090190,Msa.H.0041460,Msa.H.0171720,Msa.H.0473490,Msa.H.0263100,Msa.H.0053010,Msa.H.0051970,	0.250466
	Biological process	response to abiotic stimulus	GO:0009628	3	0.042799	1.36358	30	2741	128	15947	Msa.H.0023590,Msa.H.0290630,Msa.H.0023580,Msa.H.0318750,Msa.H.0261620,Msa.H.0306400,Msa.H.0446270,Msa.H.0145900,Msa.H.0263060,Msa.H.0461850,Msa.H.0263070,Msa.H.0191530,Msa.H.0290660,Msa.H.0219490,Msa.H.0124330,Msa.H.0188660,Msa.H.0171670,Msa.H.0263080,Msa.H.0060480,Msa.H.0112690,Msa.H.0052040,Msa.H.0375870,Msa.H.0188650,Msa.H.0188640,Msa.H.0051970,Msa.H.0318770,Msa.H.0464970,Msa.H.0059450,Msa.H.0…	0.250526
	Biological process	protein localization to organelle	GO:0033365	6	0.0443581	2.15867	7	404	128	15947	Msa.H.0379970,Msa.H.0023620,Msa.H.0361540,Msa.H.0215240,Msa.H.0379990,Msa.H.0059460,Msa.H.0361120,	0.257498
	Biological process	regulation of gene expression	GO:0010468	8	0.0463781	1.33649	32	2983	128	15947	Msa.H.0038290,Msa.H.0474860,Msa.H.0060510,Msa.H.0200690,Msa.H.0171720,Msa.H.0191560,Msa.H.0069320,Msa.H.0213800,Msa.H.0361060,Msa.H.0416990,Msa.H.0361510,Msa.H.0461860,Msa.H.0124330,Msa.H.0361530,Msa.H.0272940,Msa.H.0060490,Msa.H.0038220,Msa.H.0171670,Msa.H.0276610,Msa.H.0069290,Msa.H.0272910,Msa.H.0052030,Msa.H.0060460,Msa.H.0361460,Msa.H.0361470,Msa.H.0060440,Msa.H.0464970,Msa.H.0361480,Msa.H.0…	0.264828
	Biological process	glycosyl compound metabolic process	GO:1901657	5	0.0476026	2.54257	5	245	128	15947	Msa.H.0112640,Msa.H.0416980,Msa.H.0188660,Msa.H.0188650,Msa.H.0188640,	0.253217
	Biological process	cellular response to acid chemical	GO:0071229	5	0.0481277	1.90046	9	590	128	15947	Msa.H.0263060,Msa.H.0263070,Msa.H.0124330,Msa.H.0188660,Msa.H.0263080,Msa.H.0375870,Msa.H.0188650,Msa.H.0188640,Msa.H.0124340,	0.254078

## Sheet: Sheet2
Table S6: GO enrichment analysis of 308 GWAS candidate genes.
Class	GO_Name	GO_ID	GO_Level	P_value	Enrichment Score	Hits Genes Counts In Selected Set	Hits Genes Counts In Background	All Genes Counts In Selected Set	Genes Of Selected Set In GO term
Molecular function	gibberellin 3-beta-dioxygenase activity	GO:0016707	6	5.17858e-09	40.1053	6	19	109	Msa.H.0263060,Msa.H.0263070,Msa.H.0188660,Msa.H.0263080,Msa.H.0188650,Msa.H.0188640,
Molecular function	2-oxoglutarate-dependent dioxygenase activity	GO:0016706	5	9.0097e-06	9.45745	7	94	109	Msa.H.0263060,Msa.H.0263070,Msa.H.0261570,Msa.H.0188660,Msa.H.0263080,Msa.H.0188650,Msa.H.0188640,
Molecular function	dioxygenase activity	GO:0051213	4	2.67936e-05	8.00901	7	111	109	Msa.H.0263060,Msa.H.0263070,Msa.H.0261570,Msa.H.0188660,Msa.H.0263080,Msa.H.0188650,Msa.H.0188640,
Molecular function	oxidoreductase activity, acting on paired donors, with incorporation or reduction of molecular oxygen	GO:0016705	4	0.00201892	3.20168	9	357	109	Msa.H.0191550,Msa.H.0263060,Msa.H.0461850,Msa.H.0263070,Msa.H.0261570,Msa.H.0188660,Msa.H.0263080,Msa.H.0188650,Msa.H.0188640,
Molecular function	chromatin binding	GO:0003682	4	0.0124203	3.1358	6	243	109	Msa.H.0060510,Msa.H.0191560,Msa.H.0213800,Msa.H.0446350,Msa.H.0060490,Msa.H.0276610,
Molecular function	protein-containing complex binding	GO:0044877	3	0.0350841	2.01232	9	568	109	Msa.H.0060510,Msa.H.0191560,Msa.H.0213800,Msa.H.0023570,Msa.H.0446350,Msa.H.0060490,Msa.H.0276610,Msa.H.0263100,Msa.H.0051970,
Molecular function	sequence-specific DNA binding	GO:0043565	6	0.0414105	1.70031	13	971	109	Msa.H.0023590,Msa.H.0023580,Msa.H.0060510,Msa.H.0200690,Msa.H.0171720,Msa.H.0213800,Msa.H.0272940,Msa.H.0060490,Msa.H.0276610,Msa.H.0069290,Msa.H.0361460,Msa.H.0464970,Msa.H.0023600,
Molecular function	mRNA binding	GO:0003729	6	0.0474904	2.12172	7	419	109	Msa.H.0191560,Msa.H.0263040,Msa.H.0263050,Msa.H.0124330,Msa.H.0171670,Msa.H.0263110,Msa.H.0124340,
Cellular component	late endosome	GO:0005770	9	0.000728336	7.03602	5	92	121	Msa.H.0219480,Msa.H.0379970,Msa.H.0023620,Msa.H.0379990,Msa.H.0361120,
Cellular component	obsolete endosomal part	GO:0044440	0	0.00549764	4.43366	5	146	121	Msa.H.0379970,Msa.H.0023620,Msa.H.0379990,Msa.H.0059460,Msa.H.0361120,
Cellular component	obsolete cytoplasmic vesicle part	GO:0044433	0	0.0379422	2.70843	5	239	121	Msa.H.0379970,Msa.H.0023620,Msa.H.0379990,Msa.H.0059460,Msa.H.0361120,
Cellular component	membrane protein complex	GO:0098796	3	0.0406831	2.19961	7	412	121	Msa.H.0023570,Msa.H.0290650,Msa.H.0379970,Msa.H.0361540,Msa.H.0379990,Msa.H.0059460,Msa.H.0361120,
Cellular component	obsolete nuclear part	GO:0044428	0	0.0460944	1.43363	23	2077	121	Msa.H.0023590,Msa.H.0023580,Msa.H.0318750,Msa.H.0060510,Msa.H.0171720,Msa.H.0191560,Msa.H.0306390,Msa.H.0361060,Msa.H.0263040,Msa.H.0263050,Msa.H.0124330,Msa.H.0060490,Msa.H.0276610,Msa.H.0009640,Msa.H.0060460,Msa.H.0053010,Msa.H.0222360,Msa.H.0263110,Msa.H.0261610,Msa.H.0318770,Msa.H.0023600,Msa.H.0124340,Msa.H.0361120,
Cellular component	nuclear lumen	GO:0031981	6	0.0492342	1.472	20	1759	121	Msa.H.0023590,Msa.H.0023580,Msa.H.0318750,Msa.H.0060510,Msa.H.0171720,Msa.H.0191560,Msa.H.0361060,Msa.H.0263040,Msa.H.0263050,Msa.H.0124330,Msa.H.0060490,Msa.H.0276610,Msa.H.0009640,Msa.H.0060460,Msa.H.0222360,Msa.H.0263110,Msa.H.0261610,Msa.H.0318770,Msa.H.0023600,Msa.H.0124340,
Biological process	lateral root morphogenesis	GO:0010102	7	1.28449e-05	8.99074	7	97	128	Msa.H.0038230,Msa.H.0361510,Msa.H.0361090,Msa.H.0361530,Msa.H.0038220,Msa.H.0361470,Msa.H.0361480,
Biological process	post-embryonic root morphogenesis	GO:0010101	6	1.67478e-05	8.63467	7	101	128	Msa.H.0038230,Msa.H.0361510,Msa.H.0361090,Msa.H.0361530,Msa.H.0038220,Msa.H.0361470,Msa.H.0361480,
Biological process	gibberellin mediated signaling pathway	GO:0010476	7	2.75161e-05	8.00093	7	109	128	Msa.H.0171720,Msa.H.0263060,Msa.H.0263070,Msa.H.0188660,Msa.H.0263080,Msa.H.0188650,Msa.H.0188640,
Biological process	gibberellic acid mediated signaling pathway	GO:0009740	8	2.75161e-05	8.00093	7	109	128	Msa.H.0171720,Msa.H.0263060,Msa.H.0263070,Msa.H.0188660,Msa.H.0263080,Msa.H.0188650,Msa.H.0188640,
Biological process	cellular response to gibberellin stimulus	GO:0071370	7	2.91921e-05	7.9282	7	110	128	Msa.H.0171720,Msa.H.0263060,Msa.H.0263070,Msa.H.0188660,Msa.H.0263080,Msa.H.0188650,Msa.H.0188640,
Biological process	protein targeting to vacuole	GO:0006623	10	5.91755e-05	11.9794	5	52	128	Msa.H.0379970,Msa.H.0023620,Msa.H.0379990,Msa.H.0059460,Msa.H.0361120,
Biological process	post-embryonic plant organ morphogenesis	GO:0090697	5	0.000110029	5.4763	8	182	128	Msa.H.0038230,Msa.H.0361510,Msa.H.0361090,Msa.H.0361530,Msa.H.0038220,Msa.H.0272910,Msa.H.0361470,Msa.H.0361480,
Biological process	gibberellin biosynthetic process	GO:0009686	10	0.000115249	7.86859	6	95	128	Msa.H.0263060,Msa.H.0263070,Msa.H.0188660,Msa.H.0263080,Msa.H.0188650,Msa.H.0188640,
Biological process	protein localization to vacuole	GO:0072665	7	0.000160762	9.73328	5	64	128	Msa.H.0379970,Msa.H.0023620,Msa.H.0379990,Msa.H.0059460,Msa.H.0361120,
Biological process	establishment of protein localization to vacuole	GO:0072666	8	0.000160762	9.73328	5	64	128	Msa.H.0379970,Msa.H.0023620,Msa.H.0379990,Msa.H.0059460,Msa.H.0361120,
Biological process	diterpenoid biosynthetic process	GO:0016102	9	0.000221606	6.98613	6	107	128	Msa.H.0263060,Msa.H.0263070,Msa.H.0188660,Msa.H.0263080,Msa.H.0188650,Msa.H.0188640,
Biological process	gibberellin metabolic process	GO:0009685	9	0.000297928	6.61518	6	113	128	Msa.H.0263060,Msa.H.0263070,Msa.H.0188660,Msa.H.0263080,Msa.H.0188650,Msa.H.0188640,
Biological process	post-embryonic plant morphogenesis	GO:0090698	4	0.000397771	4.04792	9	277	128	Msa.H.0038230,Msa.H.0361510,Msa.H.0361090,Msa.H.0361530,Msa.H.0038220,Msa.H.0272910,Msa.H.0060480,Msa.H.0361470,Msa.H.0361480,
Biological process	lateral root development	GO:0048527	7	0.000412815	5.19108	7	168	128	Msa.H.0038230,Msa.H.0361510,Msa.H.0361090,Msa.H.0361530,Msa.H.0038220,Msa.H.0361470,Msa.H.0361480,
Biological process	cellular response to lipid	GO:0071396	6	0.000578334	2.52646	16	789	128	Msa.H.0060510,Msa.H.0261620,Msa.H.0171720,Msa.H.0263060,Msa.H.0263070,Msa.H.0124330,Msa.H.0188660,Msa.H.0060490,Msa.H.0276610,Msa.H.0263080,Msa.H.0272910,Msa.H.0112690,Msa.H.0375870,Msa.H.0188650,Msa.H.0188640,Msa.H.0124340,
Biological process	anatomical structure morphogenesis	GO:0009653	3	0.000629255	1.98638	25	1568	128	Msa.H.0041460,Msa.H.0457140,Msa.H.0261570,Msa.H.0038230,Msa.H.0361510,Msa.H.0215210,Msa.H.0361090,Msa.H.0361530,Msa.H.0272940,Msa.H.0272920,Msa.H.0038220,Msa.H.0473490,Msa.H.0069290,Msa.H.0272910,Msa.H.0060480,Msa.H.0272900,Msa.H.0112690,Msa.H.0263100,Msa.H.0171640,Msa.H.0171660,Msa.H.0361470,Msa.H.0051970,Msa.H.0171650,Msa.H.0361480,Msa.H.0213790,
Biological process	diterpenoid metabolic process	GO:0016101	8	0.000738294	5.57847	6	134	128	Msa.H.0263060,Msa.H.0263070,Msa.H.0188660,Msa.H.0263080,Msa.H.0188650,Msa.H.0188640,
Biological process	root morphogenesis	GO:0010015	5	0.000754089	3.39471	10	367	128	Msa.H.0457140,Msa.H.0261570,Msa.H.0038230,Msa.H.0361510,Msa.H.0361090,Msa.H.0361530,Msa.H.0038220,Msa.H.0361470,Msa.H.0361480,Msa.H.0213790,
Biological process	small molecule metabolic process	GO:0044281	3	0.000920934	1.87191	27	1797	128	Msa.H.0464920,Msa.H.0290630,Msa.H.0318750,Msa.H.0060510,Msa.H.0263060,Msa.H.0461850,Msa.H.0263070,Msa.H.0261570,Msa.H.0038260,Msa.H.0069300,Msa.H.0290660,Msa.H.0416980,Msa.H.0384990,Msa.H.0272920,Msa.H.0188660,Msa.H.0060490,Msa.H.0276610,Msa.H.0263080,Msa.H.0222350,Msa.H.0361460,Msa.H.0375870,Msa.H.0188650,Msa.H.0060440,Msa.H.0361110,Msa.H.0188640,Msa.H.0318770,Msa.H.0213790,
Biological process	response to gibberellin	GO:0009739	6	0.00115649	4.36051	7	200	128	Msa.H.0171720,Msa.H.0263060,Msa.H.0263070,Msa.H.0188660,Msa.H.0263080,Msa.H.0188650,Msa.H.0188640,
Biological process	terpenoid biosynthetic process	GO:0016114	8	0.00144983	4.1928	7	208	128	Msa.H.0263060,Msa.H.0461850,Msa.H.0263070,Msa.H.0188660,Msa.H.0263080,Msa.H.0188650,Msa.H.0188640,
Biological process	hormone biosynthetic process	GO:0042446	6	0.00194388	3.54693	8	281	128	Msa.H.0263060,Msa.H.0263070,Msa.H.0188660,Msa.H.0263080,Msa.H.0375870,Msa.H.0188650,Msa.H.0188640,Msa.H.0213790,
Biological process	post-embryonic root development	GO:0048528	6	0.00215384	3.91077	7	223	128	Msa.H.0038230,Msa.H.0361510,Msa.H.0361090,Msa.H.0361530,Msa.H.0038220,Msa.H.0361470,Msa.H.0361480,
Biological process	hormone-mediated signaling pathway	GO:0009755	6	0.00228625	2.08998	18	1073	128	Msa.H.0060510,Msa.H.0261620,Msa.H.0171720,Msa.H.0069320,Msa.H.0263060,Msa.H.0263070,Msa.H.0124330,Msa.H.0272940,Msa.H.0188660,Msa.H.0060490,Msa.H.0276610,Msa.H.0263080,Msa.H.0112690,Msa.H.0188740,Msa.H.0375870,Msa.H.0188650,Msa.H.0188640,Msa.H.0124340,
Biological process	small molecule biosynthetic process	GO:0044283	4	0.00233651	2.28458	15	818	128	Msa.H.0464920,Msa.H.0060510,Msa.H.0263060,Msa.H.0461850,Msa.H.0263070,Msa.H.0069300,Msa.H.0416980,Msa.H.0188660,Msa.H.0060490,Msa.H.0276610,Msa.H.0263080,Msa.H.0361460,Msa.H.0375870,Msa.H.0188650,Msa.H.0188640,
Biological process	signaling	GO:0023052	4	0.00270443	1.65545	31	2333	128	Msa.H.0060510,Msa.H.0261620,Msa.H.0041440,Msa.H.0171720,Msa.H.0069320,Msa.H.0263060,Msa.H.0461850,Msa.H.0263070,Msa.H.0023570,Msa.H.0200660,Msa.H.0191510,Msa.H.0124330,Msa.H.0361090,Msa.H.0272940,Msa.H.0188660,Msa.H.0060490,Msa.H.0276610,Msa.H.0473490,Msa.H.0263080,Msa.H.0272900,Msa.H.0112690,Msa.H.0263100,Msa.H.0188740,Msa.H.0361460,Msa.H.0375870,Msa.H.0200700,Msa.H.0188650,Msa.H.0188640,Msa.H.0…
Biological process	post-embryonic plant organ development	GO:0090696	5	0.00328427	3.25715	8	306	128	Msa.H.0038230,Msa.H.0361510,Msa.H.0361090,Msa.H.0361530,Msa.H.0038220,Msa.H.0272910,Msa.H.0361470,Msa.H.0361480,
Biological process	anatomical structure formation involved in morphogenesis	GO:0048646	3	0.00334194	2.77474	10	449	128	Msa.H.0041460,Msa.H.0038230,Msa.H.0215210,Msa.H.0361090,Msa.H.0272940,Msa.H.0272920,Msa.H.0038220,Msa.H.0069290,Msa.H.0272910,Msa.H.0060480,
Biological process	carboxylic acid metabolic process	GO:0019752	6	0.00379069	1.99337	18	1125	128	Msa.H.0263060,Msa.H.0461850,Msa.H.0263070,Msa.H.0261570,Msa.H.0038260,Msa.H.0069300,Msa.H.0290660,Msa.H.0384990,Msa.H.0188660,Msa.H.0263080,Msa.H.0222350,Msa.H.0361460,Msa.H.0375870,Msa.H.0188650,Msa.H.0060440,Msa.H.0361110,Msa.H.0188640,Msa.H.0213790,
Biological process	signal transduction	GO:0007165	5	0.00387638	1.63499	30	2286	128	Msa.H.0060510,Msa.H.0261620,Msa.H.0041440,Msa.H.0171720,Msa.H.0069320,Msa.H.0263060,Msa.H.0461850,Msa.H.0263070,Msa.H.0023570,Msa.H.0200660,Msa.H.0191510,Msa.H.0124330,Msa.H.0361090,Msa.H.0272940,Msa.H.0188660,Msa.H.0060490,Msa.H.0276610,Msa.H.0473490,Msa.H.0263080,Msa.H.0272900,Msa.H.0112690,Msa.H.0188740,Msa.H.0361460,Msa.H.0375870,Msa.H.0200700,Msa.H.0188650,Msa.H.0188640,Msa.H.0124340,Msa.H.0…
Biological process	root system development	GO:0022622	5	0.00428114	2.21627	14	787	128	Msa.H.0038290,Msa.H.0457140,Msa.H.0200690,Msa.H.0261570,Msa.H.0191540,Msa.H.0038230,Msa.H.0361510,Msa.H.0361090,Msa.H.0361530,Msa.H.0272940,Msa.H.0038220,Msa.H.0361470,Msa.H.0361480,Msa.H.0213790,
Biological process	root development	GO:0048364	5	0.00428114	2.21627	14	787	128	Msa.H.0038290,Msa.H.0457140,Msa.H.0200690,Msa.H.0261570,Msa.H.0191540,Msa.H.0038230,Msa.H.0361510,Msa.H.0361090,Msa.H.0361530,Msa.H.0272940,Msa.H.0038220,Msa.H.0361470,Msa.H.0361480,Msa.H.0213790,
Biological process	cellular response to hormone stimulus	GO:0032870	6	0.00453225	1.91516	19	1236	128	Msa.H.0060510,Msa.H.0261620,Msa.H.0171720,Msa.H.0069320,Msa.H.0263060,Msa.H.0263070,Msa.H.0124330,Msa.H.0272940,Msa.H.0188660,Msa.H.0060490,Msa.H.0276610,Msa.H.0263080,Msa.H.0272910,Msa.H.0112690,Msa.H.0188740,Msa.H.0375870,Msa.H.0188650,Msa.H.0188640,Msa.H.0124340,
Biological process	plant organ morphogenesis	GO:1905392	4	0.00573232	2.42987	11	564	128	Msa.H.0457140,Msa.H.0261570,Msa.H.0038230,Msa.H.0361510,Msa.H.0361090,Msa.H.0361530,Msa.H.0038220,Msa.H.0272910,Msa.H.0361470,Msa.H.0361480,Msa.H.0213790,
Biological process	vacuolar transport	GO:0007034	6	0.0059246	4.35615	5	143	128	Msa.H.0379970,Msa.H.0023620,Msa.H.0379990,Msa.H.0059460,Msa.H.0361120,
Biological process	protein targeting	GO:0006605	9	0.00601958	3.24201	7	269	128	Msa.H.0379970,Msa.H.0023620,Msa.H.0361540,Msa.H.0215240,Msa.H.0379990,Msa.H.0059460,Msa.H.0361120,
Biological process	cellular response to organic substance	GO:0071310	5	0.0060275	1.76263	22	1555	128	Msa.H.0060510,Msa.H.0261620,Msa.H.0171720,Msa.H.0191560,Msa.H.0069320,Msa.H.0263060,Msa.H.0461850,Msa.H.0263070,Msa.H.0124330,Msa.H.0272940,Msa.H.0188660,Msa.H.0060490,Msa.H.0276610,Msa.H.0263080,Msa.H.0272910,Msa.H.0112690,Msa.H.0188740,Msa.H.0361460,Msa.H.0375870,Msa.H.0188650,Msa.H.0188640,Msa.H.0124340,
Biological process	nuclear division	GO:0000280	7	0.00625648	2.92284	8	341	128	Msa.H.0041460,Msa.H.0318750,Msa.H.0171720,Msa.H.0191520,Msa.H.0446350,Msa.H.0361090,Msa.H.0053010,Msa.H.0318770,
Biological process	cell communication	GO:0007154	3	0.00729456	1.53514	32	2597	128	Msa.H.0290630,Msa.H.0060510,Msa.H.0261620,Msa.H.0041440,Msa.H.0171720,Msa.H.0069320,Msa.H.0263060,Msa.H.0461850,Msa.H.0263070,Msa.H.0023570,Msa.H.0200660,Msa.H.0191510,Msa.H.0124330,Msa.H.0361090,Msa.H.0272940,Msa.H.0188660,Msa.H.0060490,Msa.H.0276610,Msa.H.0473490,Msa.H.0263080,Msa.H.0272900,Msa.H.0112690,Msa.H.0263100,Msa.H.0188740,Msa.H.0361460,Msa.H.0375870,Msa.H.0200700,Msa.H.0188650,Msa.H.0…
Biological process	cellular response to endogenous stimulus	GO:0071495	4	0.00795822	1.81529	19	1304	128	Msa.H.0060510,Msa.H.0261620,Msa.H.0171720,Msa.H.0069320,Msa.H.0263060,Msa.H.0263070,Msa.H.0124330,Msa.H.0272940,Msa.H.0188660,Msa.H.0060490,Msa.H.0276610,Msa.H.0263080,Msa.H.0272910,Msa.H.0112690,Msa.H.0188740,Msa.H.0375870,Msa.H.0188650,Msa.H.0188640,Msa.H.0124340,
Biological process	oxoacid metabolic process	GO:0043436	5	0.0085086	1.84117	18	1218	128	Msa.H.0263060,Msa.H.0461850,Msa.H.0263070,Msa.H.0261570,Msa.H.0038260,Msa.H.0069300,Msa.H.0290660,Msa.H.0384990,Msa.H.0188660,Msa.H.0263080,Msa.H.0222350,Msa.H.0361460,Msa.H.0375870,Msa.H.0188650,Msa.H.0060440,Msa.H.0361110,Msa.H.0188640,Msa.H.0213790,
Biological process	organic acid metabolic process	GO:0006082	4	0.0085086	1.84117	18	1218	128	Msa.H.0263060,Msa.H.0461850,Msa.H.0263070,Msa.H.0261570,Msa.H.0038260,Msa.H.0069300,Msa.H.0290660,Msa.H.0384990,Msa.H.0188660,Msa.H.0263080,Msa.H.0222350,Msa.H.0361460,Msa.H.0375870,Msa.H.0188650,Msa.H.0060440,Msa.H.0361110,Msa.H.0188640,Msa.H.0213790,
Biological process	isoprenoid biosynthetic process	GO:0008299	7	0.00877483	3.01765	7	289	128	Msa.H.0263060,Msa.H.0461850,Msa.H.0263070,Msa.H.0188660,Msa.H.0263080,Msa.H.0188650,Msa.H.0188640,
Biological process	microtubule cytoskeleton organization	GO:0000226	7	0.010229	3.27858	6	228	128	Msa.H.0090190,Msa.H.0041460,Msa.H.0171720,Msa.H.0473490,Msa.H.0263100,Msa.H.0053010,
Biological process	membrane organization	GO:0061024	5	0.0110045	2.88775	7	302	128	Msa.H.0379970,Msa.H.0215240,Msa.H.0379990,Msa.H.0272900,Msa.H.0059460,Msa.H.0053010,Msa.H.0060440,
Biological process	terpenoid metabolic process	GO:0006721	7	0.0115727	2.85935	7	305	128	Msa.H.0263060,Msa.H.0461850,Msa.H.0263070,Msa.H.0188660,Msa.H.0263080,Msa.H.0188650,Msa.H.0188640,
Biological process	regulation of biological process	GO:0050789	3	0.0119857	1.25202	65	6468	128	Msa.H.0023590,Msa.H.0038290,Msa.H.0290630,Msa.H.0023580,Msa.H.0318750,Msa.H.0474860,Msa.H.0060510,Msa.H.0261620,Msa.H.0041440,Msa.H.0200690,Msa.H.0171720,Msa.H.0191560,Msa.H.0069320,Msa.H.0263060,Msa.H.0461850,Msa.H.0213800,Msa.H.0263070,Msa.H.0361060,Msa.H.0416990,Msa.H.0191540,Msa.H.0023570,Msa.H.0200660,Msa.H.0416980,Msa.H.0361510,Msa.H.0461860,Msa.H.0191510,Msa.H.0112650,Msa.H.0124330,Msa.H.0…
Biological process	male gamete generation	GO:0048232	5	0.0120025	3.66429	5	170	128	Msa.H.0090190,Msa.H.0318750,Msa.H.0191520,Msa.H.0361090,Msa.H.0318770,
Biological process	gamete generation	GO:0007276	4	0.0124458	3.14082	6	238	128	Msa.H.0090190,Msa.H.0318750,Msa.H.0446270,Msa.H.0191520,Msa.H.0361090,Msa.H.0318770,
Biological process	xenobiotic metabolic process	GO:0006805	4	0.0125161	2.41654	9	464	128	Msa.H.0318750,Msa.H.0060510,Msa.H.0416980,Msa.H.0384990,Msa.H.0379980,Msa.H.0060490,Msa.H.0276610,Msa.H.0361460,Msa.H.0318770,
Biological process	multicellular organismal reproductive process	GO:0048609	3	0.0133995	2.55561	8	390	128	Msa.H.0090190,Msa.H.0318750,Msa.H.0446270,Msa.H.0191520,Msa.H.0191540,Msa.H.0361090,Msa.H.0272920,Msa.H.0318770,
Biological process	organelle fission	GO:0048285	6	0.013976	2.5361	8	393	128	Msa.H.0041460,Msa.H.0318750,Msa.H.0171720,Msa.H.0191520,Msa.H.0446350,Msa.H.0361090,Msa.H.0053010,Msa.H.0318770,
Biological process	cellular response to xenobiotic stimulus	GO:0071466	5	0.0145905	2.12802	11	644	128	Msa.H.0318750,Msa.H.0060510,Msa.H.0416980,Msa.H.0384990,Msa.H.0124330,Msa.H.0379980,Msa.H.0060490,Msa.H.0276610,Msa.H.0361460,Msa.H.0318770,Msa.H.0124340,
Biological process	establishment of protein localization to organelle	GO:0072594	7	0.0154374	2.7	7	323	128	Msa.H.0379970,Msa.H.0023620,Msa.H.0361540,Msa.H.0215240,Msa.H.0379990,Msa.H.0059460,Msa.H.0361120,
Biological process	response to radiation	GO:0009314	4	0.0164287	1.83575	15	1018	128	Msa.H.0318750,Msa.H.0446270,Msa.H.0263060,Msa.H.0461850,Msa.H.0263070,Msa.H.0124330,Msa.H.0188660,Msa.H.0263080,Msa.H.0060480,Msa.H.0375870,Msa.H.0188650,Msa.H.0188640,Msa.H.0318770,Msa.H.0464970,Msa.H.0124340,
Biological process	multicellular organism reproduction	GO:0032504	3	0.017823	2.42503	8	411	128	Msa.H.0090190,Msa.H.0318750,Msa.H.0446270,Msa.H.0191520,Msa.H.0191540,Msa.H.0361090,Msa.H.0272920,Msa.H.0318770,
Biological process	microtubule-based process	GO:0007017	3	0.0190222	2.58784	7	337	128	Msa.H.0090190,Msa.H.0041460,Msa.H.0171720,Msa.H.0473490,Msa.H.0272900,Msa.H.0263100,Msa.H.0053010,
Biological process	carboxylic acid biosynthetic process	GO:0046394	7	0.0202677	2.11521	10	589	128	Msa.H.0263060,Msa.H.0461850,Msa.H.0263070,Msa.H.0069300,Msa.H.0188660,Msa.H.0263080,Msa.H.0361460,Msa.H.0375870,Msa.H.0188650,Msa.H.0188640,
Biological process	organic acid biosynthetic process	GO:0016053	5	0.0202677	2.11521	10	589	128	Msa.H.0263060,Msa.H.0461850,Msa.H.0263070,Msa.H.0069300,Msa.H.0188660,Msa.H.0263080,Msa.H.0361460,Msa.H.0375870,Msa.H.0188650,Msa.H.0188640,
Biological process	cellular response to chemical stimulus	GO:0070887	4	0.0204913	1.48907	27	2259	128	Msa.H.0318750,Msa.H.0060510,Msa.H.0261620,Msa.H.0171720,Msa.H.0191560,Msa.H.0069320,Msa.H.0263060,Msa.H.0461850,Msa.H.0263070,Msa.H.0416980,Msa.H.0384990,Msa.H.0124330,Msa.H.0272940,Msa.H.0379980,Msa.H.0188660,Msa.H.0060490,Msa.H.0276610,Msa.H.0263080,Msa.H.0272910,Msa.H.0112690,Msa.H.0188740,Msa.H.0361460,Msa.H.0375870,Msa.H.0188650,Msa.H.0188640,Msa.H.0318770,Msa.H.0124340,
Biological process	developmental process	GO:0032502	2	0.0210891	1.30529	47	4486	128	Msa.H.0023590,Msa.H.0038290,Msa.H.0090190,Msa.H.0041460,Msa.H.0290630,Msa.H.0023580,Msa.H.0318750,Msa.H.0041470,Msa.H.0457140,Msa.H.0200690,Msa.H.0041450,Msa.H.0191520,Msa.H.0213800,Msa.H.0261570,Msa.H.0191540,Msa.H.0038230,Msa.H.0416980,Msa.H.0361510,Msa.H.0461860,Msa.H.0215210,Msa.H.0361090,Msa.H.0361530,Msa.H.0272940,Msa.H.0272920,Msa.H.0038220,Msa.H.0473490,Msa.H.0069290,Msa.H.0215240,Msa.H.0…
Biological process	response to lipid	GO:0033993	5	0.0221621	1.63476	19	1448	128	Msa.H.0060510,Msa.H.0261620,Msa.H.0306400,Msa.H.0171720,Msa.H.0145900,Msa.H.0263060,Msa.H.0263070,Msa.H.0191540,Msa.H.0124330,Msa.H.0188660,Msa.H.0060490,Msa.H.0276610,Msa.H.0263080,Msa.H.0272910,Msa.H.0112690,Msa.H.0375870,Msa.H.0188650,Msa.H.0188640,Msa.H.0124340,
Biological process	cellular response to oxygen-containing compound	GO:1901701	5	0.0225919	1.76467	15	1059	128	Msa.H.0261620,Msa.H.0171720,Msa.H.0263060,Msa.H.0461850,Msa.H.0263070,Msa.H.0124330,Msa.H.0188660,Msa.H.0263080,Msa.H.0272910,Msa.H.0112690,Msa.H.0361460,Msa.H.0375870,Msa.H.0188650,Msa.H.0188640,Msa.H.0124340,
Biological process	organelle organization	GO:0006996	5	0.0238242	1.45654	28	2395	128	Msa.H.0090190,Msa.H.0041460,Msa.H.0318750,Msa.H.0060510,Msa.H.0263010,Msa.H.0171720,Msa.H.0191560,Msa.H.0191520,Msa.H.0446350,Msa.H.0379970,Msa.H.0361090,Msa.H.0060490,Msa.H.0276610,Msa.H.0473490,Msa.H.0361540,Msa.H.0215240,Msa.H.0379990,Msa.H.0272900,Msa.H.0053030,Msa.H.0009640,Msa.H.0263100,Msa.H.0059460,Msa.H.0060460,Msa.H.0053010,Msa.H.0060440,Msa.H.0051970,Msa.H.0318770,Msa.H.0361120,
Biological process	isoprenoid metabolic process	GO:0006720	6	0.024443	2.45662	7	355	128	Msa.H.0263060,Msa.H.0461850,Msa.H.0263070,Msa.H.0188660,Msa.H.0263080,Msa.H.0188650,Msa.H.0188640,
Biological process	programmed cell death	GO:0012501	4	0.0247724	2.44972	7	356	128	Msa.H.0318750,Msa.H.0261620,Msa.H.0272910,Msa.H.0272900,Msa.H.0361460,Msa.H.0060440,Msa.H.0318770,
Biological process	multi-organism reproductive process	GO:0044703	3	0.0247724	2.44972	7	356	128	Msa.H.0090190,Msa.H.0318750,Msa.H.0446270,Msa.H.0191520,Msa.H.0446350,Msa.H.0361090,Msa.H.0318770,
Biological process	cellular response to organic cyclic compound	GO:0071407	6	0.0251047	2.44286	7	357	128	Msa.H.0060510,Msa.H.0191560,Msa.H.0124330,Msa.H.0060490,Msa.H.0276610,Msa.H.0272910,Msa.H.0124340,
Biological process	cellular component morphogenesis	GO:0032989	4	0.0271211	2.01595	10	618	128	Msa.H.0457140,Msa.H.0272940,Msa.H.0272920,Msa.H.0272910,Msa.H.0272900,Msa.H.0263100,Msa.H.0171640,Msa.H.0171660,Msa.H.0051970,Msa.H.0171650,
Biological process	hormone metabolic process	GO:0042445	5	0.0280295	2.22475	8	448	128	Msa.H.0263060,Msa.H.0263070,Msa.H.0188660,Msa.H.0263080,Msa.H.0375870,Msa.H.0188650,Msa.H.0188640,Msa.H.0213790,
Biological process	plant organ development	GO:0099402	4	0.0285947	1.58975	19	1489	128	Msa.H.0038290,Msa.H.0457140,Msa.H.0200690,Msa.H.0041450,Msa.H.0261570,Msa.H.0191540,Msa.H.0038230,Msa.H.0361510,Msa.H.0361090,Msa.H.0361530,Msa.H.0272940,Msa.H.0272920,Msa.H.0038220,Msa.H.0069290,Msa.H.0272910,Msa.H.0060480,Msa.H.0361470,Msa.H.0361480,Msa.H.0213790,
Biological process	regulation of macromolecule metabolic process	GO:0060255	5	0.0287151	1.3385	38	3537	128	Msa.H.0038290,Msa.H.0318750,Msa.H.0474860,Msa.H.0060510,Msa.H.0200690,Msa.H.0171720,Msa.H.0191560,Msa.H.0069320,Msa.H.0213800,Msa.H.0361060,Msa.H.0416990,Msa.H.0361510,Msa.H.0461860,Msa.H.0112650,Msa.H.0124330,Msa.H.0361090,Msa.H.0361530,Msa.H.0272940,Msa.H.0060490,Msa.H.0038220,Msa.H.0171670,Msa.H.0276610,Msa.H.0473490,Msa.H.0069290,Msa.H.0272910,Msa.H.0052030,Msa.H.0060460,Msa.H.0188740,Msa.H.0…
Biological process	meiotic nuclear division	GO:0140013	8	0.0296742	2.89735	5	215	128	Msa.H.0318750,Msa.H.0191520,Msa.H.0446350,Msa.H.0361090,Msa.H.0318770,
Biological process	nucleobase-containing compound catabolic process	GO:0034655	6	0.034047	2.49172	6	300	128	Msa.H.0124330,Msa.H.0272920,Msa.H.0171670,Msa.H.0052030,Msa.H.0361460,Msa.H.0124340,
Biological process	cell death	GO:0008219	3	0.0344365	2.28299	7	382	128	Msa.H.0318750,Msa.H.0261620,Msa.H.0272910,Msa.H.0272900,Msa.H.0361460,Msa.H.0060440,Msa.H.0318770,
Biological process	regulation of cellular process	GO:0050794	4	0.0364658	1.21711	58	5937	128	Msa.H.0038290,Msa.H.0290630,Msa.H.0318750,Msa.H.0474860,Msa.H.0060510,Msa.H.0261620,Msa.H.0041440,Msa.H.0200690,Msa.H.0171720,Msa.H.0191560,Msa.H.0069320,Msa.H.0263060,Msa.H.0461850,Msa.H.0213800,Msa.H.0263070,Msa.H.0361060,Msa.H.0416990,Msa.H.0023570,Msa.H.0200660,Msa.H.0361510,Msa.H.0461860,Msa.H.0191510,Msa.H.0112650,Msa.H.0124330,Msa.H.0361090,Msa.H.0361530,Msa.H.0272940,Msa.H.0188660,Msa.H.0…
Biological process	cellular macromolecule localization	GO:0070727	4	0.0367981	1.73592	13	933	128	Msa.H.0023590,Msa.H.0290630,Msa.H.0023580,Msa.H.0416980,Msa.H.0379970,Msa.H.0272940,Msa.H.0023620,Msa.H.0361540,Msa.H.0215240,Msa.H.0379990,Msa.H.0059460,Msa.H.0023600,Msa.H.0361120,
Biological process	positive regulation of nitrogen compound metabolic process	GO:0051173	6	0.0394096	1.67712	14	1040	128	Msa.H.0060510,Msa.H.0200690,Msa.H.0171720,Msa.H.0213800,Msa.H.0112650,Msa.H.0361090,Msa.H.0060490,Msa.H.0038220,Msa.H.0171670,Msa.H.0276610,Msa.H.0473490,Msa.H.0272910,Msa.H.0052030,Msa.H.0361120,
Biological process	positive regulation of RNA metabolic process	GO:0051254	8	0.0398077	1.81998	11	753	128	Msa.H.0060510,Msa.H.0200690,Msa.H.0171720,Msa.H.0213800,Msa.H.0060490,Msa.H.0038220,Msa.H.0171670,Msa.H.0276610,Msa.H.0272910,Msa.H.0052030,Msa.H.0361120,
Biological process	cytoskeleton organization	GO:0007010	6	0.0424307	2.18025	7	400	128	Msa.H.0090190,Msa.H.0041460,Msa.H.0171720,Msa.H.0473490,Msa.H.0263100,Msa.H.0053010,Msa.H.0051970,
Biological process	response to abiotic stimulus	GO:0009628	3	0.042799	1.36358	30	2741	128	Msa.H.0023590,Msa.H.0290630,Msa.H.0023580,Msa.H.0318750,Msa.H.0261620,Msa.H.0306400,Msa.H.0446270,Msa.H.0145900,Msa.H.0263060,Msa.H.0461850,Msa.H.0263070,Msa.H.0191530,Msa.H.0290660,Msa.H.0219490,Msa.H.0124330,Msa.H.0188660,Msa.H.0171670,Msa.H.0263080,Msa.H.0060480,Msa.H.0112690,Msa.H.0052040,Msa.H.0375870,Msa.H.0188650,Msa.H.0188640,Msa.H.0051970,Msa.H.0318770,Msa.H.0464970,Msa.H.0059450,Msa.H.0…
Biological process	protein localization to organelle	GO:0033365	6	0.0443581	2.15867	7	404	128	Msa.H.0379970,Msa.H.0023620,Msa.H.0361540,Msa.H.0215240,Msa.H.0379990,Msa.H.0059460,Msa.H.0361120,
Biological process	regulation of gene expression	GO:0010468	8	0.0463781	1.33649	32	2983	128	Msa.H.0038290,Msa.H.0474860,Msa.H.0060510,Msa.H.0200690,Msa.H.0171720,Msa.H.0191560,Msa.H.0069320,Msa.H.0213800,Msa.H.0361060,Msa.H.0416990,Msa.H.0361510,Msa.H.0461860,Msa.H.0124330,Msa.H.0361530,Msa.H.0272940,Msa.H.0060490,Msa.H.0038220,Msa.H.0171670,Msa.H.0276610,Msa.H.0069290,Msa.H.0272910,Msa.H.0052030,Msa.H.0060460,Msa.H.0361460,Msa.H.0361470,Msa.H.0060440,Msa.H.0464970,Msa.H.0361480,Msa.H.0…
Biological process	glycosyl compound metabolic process	GO:1901657	5	0.0476026	2.54257	5	245	128	Msa.H.0112640,Msa.H.0416980,Msa.H.0188660,Msa.H.0188650,Msa.H.0188640,
Biological process	cellular response to acid chemical	GO:0071229	5	0.0481277	1.90046	9	590	128	Msa.H.0263060,Msa.H.0263070,Msa.H.0124330,Msa.H.0188660,Msa.H.0263080,Msa.H.0375870,Msa.H.0188650,Msa.H.0188640,Msa.H.0124340,
