# Supplementary material for: The whole-genome dissection of root system architecture provides new insights for the genetic improvement of alfalfa (Medicago sativa L.)
Source: Hortic Res. 2024 Nov 4;12(1):uhae271. doi: 10.1093/hr/uhae271 (PMC11725648; doi:10.1093/hr/uhae271)
Supplement: Web_Material_uhae271 [file web_material_uhae271.zip › Table S7.xlsx]

## Sheet: Sheet1
Table S7 Frequency distribution of favourable haplotypes in 171 materials across six RSA traits.
RSA traits	Number of trait-associatied SNP (-log10(P) > 4)	Number of significant SNP through t.test	Proportion of favourable haplotypes
			All	Wild	Landrace	Cultivar
RN (number)	134	130	0.25	0.24	0.27	0.24
TRD (cm)	109	109	0.4	0.39	0.41	0.41
SRD (cm)	119	116	0.49	0.44	0.49	0.48
RDW (g)	117	111	0.37	0.33	0.36	0.39
RL (cm)	140	140	0.61	0.6	0.6	0.61
SRP (cm)	143	143	0.42	0.42	0.41	0.42
