# Supplementary material for: The whole-genome dissection of root system architecture provides new insights for the genetic improvement of alfalfa (Medicago sativa L.)
Source: Hortic Res. 2024 Nov 4;12(1):uhae271. doi: 10.1093/hr/uhae271 (PMC11725648; doi:10.1093/hr/uhae271)
Supplement: Web_Material_uhae271 [file web_material_uhae271.zip › Table S8.xlsx]

## Sheet: Sheet2
Table S8: Prediction accuracy across six root related traits using different GWAS-derived SNP sets and genomic prediction methods.
Trait	SNP_Set	Method	Accuracy
RN	Set1	KernelRidge	0.15281
RN	Set1	LinearRegression	0.140466
RN	Set1	PLSRegression	0.138331
RN	Set1	Ridge	0.131977
RN	Set1	SVR-linear	0.130657
RN	Set1	SVR-poly	0.118636
RN	Set2	KernelRidge	0.480508
RN	Set2	LinearRegression	0.555434
RN	Set2	PLSRegression	0.595809
RN	Set2	Ridge	0.561853
RN	Set2	SVR-linear	0.552075
RN	Set2	SVR-poly	0.50546
RN	Set3	KernelRidge	0.518906
RN	Set3	LinearRegression	0.137144
RN	Set3	PLSRegression	0.690803
RN	Set3	Ridge	0.377738
RN	Set3	SVR-linear	0.268243
RN	Set3	SVR-poly	0.613299
RN	Set4	KernelRidge	0.51369
RN	Set4	LinearRegression	0.330785
RN	Set4	PLSRegression	0.728253
RN	Set4	Ridge	0.361494
RN	Set4	SVR-linear	0.330298
RN	Set4	SVR-poly	0.676788
RN	Set5	KernelRidge	0.523749
RN	Set5	LinearRegression	0.474568
RN	Set5	PLSRegression	0.731574
RN	Set5	Ridge	0.483349
RN	Set5	SVR-linear	0.458716
RN	Set5	SVR-poly	0.655127
RN	Set6	KernelRidge	0.555055
RN	Set6	LinearRegression	0.535152
RN	Set6	PLSRegression	0.737831
RN	Set6	Ridge	0.574196
RN	Set6	SVR-linear	0.581498
RN	Set6	SVR-poly	0.660542
RN	Set7	KernelRidge	0.691234
RN	Set7	LinearRegression	0.675905
RN	Set7	PLSRegression	0.737146
RN	Set7	Ridge	0.691266
RN	Set7	SVR-linear	0.696519
RN	Set7	SVR-poly	0.719733
RN	Set8	KernelRidge	0.690594
RN	Set8	LinearRegression	0.695302
RN	Set8	PLSRegression	0.714196
RN	Set8	Ridge	0.675614
RN	Set8	SVR-linear	0.696385
RN	Set8	SVR-poly	0.696819
RN	Set9	KernelRidge	0.705469
RN	Set9	LinearRegression	0.692304
RN	Set9	PLSRegression	0.727121
RN	Set9	Ridge	0.694546
RN	Set9	SVR-linear	0.682737
RN	Set9	SVR-poly	0.689821
TRD	Set1	KernelRidge	0.212368
TRD	Set1	LinearRegression	0.178143
TRD	Set1	PLSRegression	0.175992
TRD	Set1	Ridge	0.168538
TRD	Set1	SVR-linear	0.186894
TRD	Set1	SVR-poly	0.177034
TRD	Set2	KernelRidge	0.329538
TRD	Set2	LinearRegression	0.446608
TRD	Set2	PLSRegression	0.511164
TRD	Set2	Ridge	0.454384
TRD	Set2	SVR-linear	0.448521
TRD	Set2	SVR-poly	0.340739
TRD	Set3	KernelRidge	0.438673
TRD	Set3	LinearRegression	0.19509
TRD	Set3	PLSRegression	0.716043
TRD	Set3	Ridge	0.428355
TRD	Set3	SVR-linear	0.557077
TRD	Set3	SVR-poly	0.524559
TRD	Set4	KernelRidge	0.520842
TRD	Set4	LinearRegression	0.457279
TRD	Set4	PLSRegression	0.740715
TRD	Set4	Ridge	0.455752
TRD	Set4	SVR-linear	0.635541
TRD	Set4	SVR-poly	0.613345
TRD	Set5	KernelRidge	0.58196
TRD	Set5	LinearRegression	0.560021
TRD	Set5	PLSRegression	0.755938
TRD	Set5	Ridge	0.545842
TRD	Set5	SVR-linear	0.653343
TRD	Set5	SVR-poly	0.662527
TRD	Set6	KernelRidge	0.656881
TRD	Set6	LinearRegression	0.655397
TRD	Set6	PLSRegression	0.775165
TRD	Set6	Ridge	0.646966
TRD	Set6	SVR-linear	0.686205
TRD	Set6	SVR-poly	0.678826
TRD	Set7	KernelRidge	0.708016
TRD	Set7	LinearRegression	0.702896
TRD	Set7	PLSRegression	0.785646
TRD	Set7	Ridge	0.704925
TRD	Set7	SVR-linear	0.711287
TRD	Set7	SVR-poly	0.70336
TRD	Set8	KernelRidge	0.741321
TRD	Set8	LinearRegression	0.73185
TRD	Set8	PLSRegression	0.774545
TRD	Set8	Ridge	0.732853
TRD	Set8	SVR-linear	0.726916
TRD	Set8	SVR-poly	0.717902
TRD	Set9	KernelRidge	0.733114
TRD	Set9	LinearRegression	0.712865
TRD	Set9	PLSRegression	0.777577
TRD	Set9	Ridge	0.733846
TRD	Set9	SVR-linear	0.738993
TRD	Set9	SVR-poly	0.730255
SRD	Set1	KernelRidge	0.133284
SRD	Set1	LinearRegression	0.120943
SRD	Set1	PLSRegression	0.110166
SRD	Set1	Ridge	0.108236
SRD	Set1	SVR-linear	0.218583
SRD	Set1	SVR-poly	0.209773
SRD	Set2	KernelRidge	0.14153
SRD	Set2	LinearRegression	0.468988
SRD	Set2	PLSRegression	0.491991
SRD	Set2	Ridge	0.4557
SRD	Set2	SVR-linear	0.240886
SRD	Set2	SVR-poly	0.176025
SRD	Set3	KernelRidge	0.40459
SRD	Set3	LinearRegression	0.299009
SRD	Set3	PLSRegression	0.685796
SRD	Set3	Ridge	0.491931
SRD	Set3	SVR-linear	0.516074
SRD	Set3	SVR-poly	0.47304
SRD	Set4	KernelRidge	0.485297
SRD	Set4	LinearRegression	0.467711
SRD	Set4	PLSRegression	0.670312
SRD	Set4	Ridge	0.447806
SRD	Set4	SVR-linear	0.607561
SRD	Set4	SVR-poly	0.589183
SRD	Set5	KernelRidge	0.521572
SRD	Set5	LinearRegression	0.549828
SRD	Set5	PLSRegression	0.670322
SRD	Set5	Ridge	0.530901
SRD	Set5	SVR-linear	0.64694
SRD	Set5	SVR-poly	0.617182
SRD	Set6	KernelRidge	0.582669
SRD	Set6	LinearRegression	0.586767
SRD	Set6	PLSRegression	0.692187
SRD	Set6	Ridge	0.582804
SRD	Set6	SVR-linear	0.680562
SRD	Set6	SVR-poly	0.644975
SRD	Set7	KernelRidge	0.68967
SRD	Set7	LinearRegression	0.660531
SRD	Set7	PLSRegression	0.685396
SRD	Set7	Ridge	0.646
SRD	Set7	SVR-linear	0.702011
SRD	Set7	SVR-poly	0.67104
SRD	Set8	KernelRidge	0.68159
SRD	Set8	LinearRegression	0.668465
SRD	Set8	PLSRegression	0.68451
SRD	Set8	Ridge	0.671886
SRD	Set8	SVR-linear	0.611269
SRD	Set8	SVR-poly	0.517227
SRD	Set9	KernelRidge	0.662145
SRD	Set9	LinearRegression	0.662158
SRD	Set9	PLSRegression	0.673726
SRD	Set9	Ridge	0.683946
SRD	Set9	SVR-linear	0.548538
SRD	Set9	SVR-poly	0.496495
RDW	Set1	KernelRidge	0.182799
RDW	Set1	LinearRegression	0.176613
RDW	Set1	PLSRegression	0.181571
RDW	Set1	Ridge	0.182172
RDW	Set1	SVR-linear	0.19763
RDW	Set1	SVR-poly	0.160968
RDW	Set2	KernelRidge	0.533027
RDW	Set2	LinearRegression	0.483413
RDW	Set2	PLSRegression	0.527467
RDW	Set2	Ridge	0.492207
RDW	Set2	SVR-linear	0.509513
RDW	Set2	SVR-poly	0.490063
RDW	Set3	KernelRidge	0.389882
RDW	Set3	LinearRegression	0.168224
RDW	Set3	PLSRegression	0.72542
RDW	Set3	Ridge	0.253451
RDW	Set3	SVR-linear	0.183969
RDW	Set3	SVR-poly	0.64559
RDW	Set4	KernelRidge	0.431975
RDW	Set4	LinearRegression	0.317898
RDW	Set4	PLSRegression	0.738091
RDW	Set4	Ridge	0.355664
RDW	Set4	SVR-linear	0.408927
RDW	Set4	SVR-poly	0.67786
RDW	Set5	KernelRidge	0.541432
RDW	Set5	LinearRegression	0.514433
RDW	Set5	PLSRegression	0.728112
RDW	Set5	Ridge	0.521809
RDW	Set5	SVR-linear	0.558229
RDW	Set5	SVR-poly	0.68101
RDW	Set6	KernelRidge	0.66874
RDW	Set6	LinearRegression	0.659016
RDW	Set6	PLSRegression	0.736098
RDW	Set6	Ridge	0.651869
RDW	Set6	SVR-linear	0.685494
RDW	Set6	SVR-poly	0.729722
RDW	Set7	KernelRidge	0.708241
RDW	Set7	LinearRegression	0.717498
RDW	Set7	PLSRegression	0.749311
RDW	Set7	Ridge	0.718813
RDW	Set7	SVR-linear	0.726054
RDW	Set7	SVR-poly	0.735672
RDW	Set8	KernelRidge	0.712211
RDW	Set8	LinearRegression	0.736541
RDW	Set8	PLSRegression	0.761258
RDW	Set8	Ridge	0.70745
RDW	Set8	SVR-linear	0.72999
RDW	Set8	SVR-poly	0.707223
RDW	Set9	KernelRidge	0.733003
RDW	Set9	LinearRegression	0.745531
RDW	Set9	PLSRegression	0.765369
RDW	Set9	Ridge	0.716018
RDW	Set9	SVR-linear	0.733394
RDW	Set9	SVR-poly	0.697731
RL	Set1	KernelRidge	0.143155
RL	Set1	LinearRegression	0.149993
RL	Set1	PLSRegression	0.137221
RL	Set1	Ridge	0.156651
RL	Set1	SVR-linear	0.153849
RL	Set1	SVR-poly	0.135977
RL	Set2	KernelRidge	0.197902
RL	Set2	LinearRegression	0.561668
RL	Set2	PLSRegression	0.547639
RL	Set2	Ridge	0.543679
RL	Set2	SVR-linear	0.567792
RL	Set2	SVR-poly	0.567915
RL	Set3	KernelRidge	0.499387
RL	Set3	LinearRegression	0.141336
RL	Set3	PLSRegression	0.760427
RL	Set3	Ridge	0.381678
RL	Set3	SVR-linear	0.327416
RL	Set3	SVR-poly	0.727869
RL	Set4	KernelRidge	0.556412
RL	Set4	LinearRegression	0.565896
RL	Set4	PLSRegression	0.803194
RL	Set4	Ridge	0.555171
RL	Set4	SVR-linear	0.561169
RL	Set4	SVR-poly	0.761328
RL	Set5	KernelRidge	0.648891
RL	Set5	LinearRegression	0.67618
RL	Set5	PLSRegression	0.801469
RL	Set5	Ridge	0.674228
RL	Set5	SVR-linear	0.642249
RL	Set5	SVR-poly	0.774109
RL	Set6	KernelRidge	0.735406
RL	Set6	LinearRegression	0.745773
RL	Set6	PLSRegression	0.778774
RL	Set6	Ridge	0.74043
RL	Set6	SVR-linear	0.725239
RL	Set6	SVR-poly	0.780023
RL	Set7	KernelRidge	0.753633
RL	Set7	LinearRegression	0.758012
RL	Set7	PLSRegression	0.755902
RL	Set7	Ridge	0.752998
RL	Set7	SVR-linear	0.75013
RL	Set7	SVR-poly	0.771461
RL	Set8	KernelRidge	0.752338
RL	Set8	LinearRegression	0.780462
RL	Set8	PLSRegression	0.748351
RL	Set8	Ridge	0.738521
RL	Set8	SVR-linear	0.739044
RL	Set8	SVR-poly	0.764433
RL	Set9	KernelRidge	0.737855
RL	Set9	LinearRegression	0.730558
RL	Set9	PLSRegression	0.726956
RL	Set9	Ridge	0.742337
RL	Set9	SVR-linear	0.740943
RL	Set9	SVR-poly	0.764827
SRP	Set1	KernelRidge	0.12251
SRP	Set1	LinearRegression	0.100299
SRP	Set1	PLSRegression	0.10443
SRP	Set1	Ridge	0.116326
SRP	Set1	SVR-linear	0.100156
SRP	Set1	SVR-poly	0.105376
SRP	Set2	KernelRidge	0.169246
SRP	Set2	LinearRegression	0.435395
SRP	Set2	PLSRegression	0.435078
SRP	Set2	Ridge	0.426584
SRP	Set2	SVR-linear	0.427597
SRP	Set2	SVR-poly	0.313434
SRP	Set3	KernelRidge	0.396768
SRP	Set3	LinearRegression	0.177477
SRP	Set3	PLSRegression	0.64162
SRP	Set3	Ridge	0.324672
SRP	Set3	SVR-linear	0.209254
SRP	Set3	SVR-poly	0.559492
SRP	Set4	KernelRidge	0.348832
SRP	Set4	LinearRegression	0.366188
SRP	Set4	PLSRegression	0.70729
SRP	Set4	Ridge	0.384014
SRP	Set4	SVR-linear	0.415355
SRP	Set4	SVR-poly	0.590171
SRP	Set5	KernelRidge	0.483058
SRP	Set5	LinearRegression	0.498117
SRP	Set5	PLSRegression	0.674007
SRP	Set5	Ridge	0.512283
SRP	Set5	SVR-linear	0.56965
SRP	Set5	SVR-poly	0.62287
SRP	Set6	KernelRidge	0.524551
SRP	Set6	LinearRegression	0.553853
SRP	Set6	PLSRegression	0.679044
SRP	Set6	Ridge	0.564298
SRP	Set6	SVR-linear	0.578416
SRP	Set6	SVR-poly	0.618481
SRP	Set7	KernelRidge	0.603405
SRP	Set7	LinearRegression	0.644994
SRP	Set7	PLSRegression	0.666257
SRP	Set7	Ridge	0.641759
SRP	Set7	SVR-linear	0.662854
SRP	Set7	SVR-poly	0.612074
SRP	Set8	KernelRidge	0.616438
SRP	Set8	LinearRegression	0.663354
SRP	Set8	PLSRegression	0.646541
SRP	Set8	Ridge	0.653331
SRP	Set8	SVR-linear	0.66487
SRP	Set8	SVR-poly	0.617768
SRP	Set9	KernelRidge	0.622643
SRP	Set9	LinearRegression	0.677053
SRP	Set9	PLSRegression	0.644612
SRP	Set9	Ridge	0.640377
SRP	Set9	SVR-linear	0.660961
SRP	Set9	SVR-poly	0.58838
